# Supplementary material for: Reservoir parameters prediction based on spatially transferred long short-term memory network
Source: PLoS One. 2024 Jan 30;19(1):e0296506. doi: 10.1371/journal.pone.0296506 (PMC10826947; doi:10.1371/journal.pone.0296506)
Supplement: S1 Data — (XLSX) [file pone.0296506.s001.xlsx]

## Sheet: Sheet1
	AC	CAL	CNL	DAZ	DEN	DEV	GR	PE	SW	POR
1281	47.801	6.191	6.054	86.554	2.719	86.576	26.628	5.056	5.76	6.362
921	46.184	6.214	4.9	86.318	2.783	86.362	25.092	6.182	11.313	4.546
742	47.891	6.2	4.999	87.227	2.76	83.178	31.028	8.703	7	5.832
925	47.136	6.22	4.535	86.313	2.758	86.374	25.139	4.952	6.546	5.284
1279	45.99	6.172	6.091	86.559	2.692	86.578	27.682	4.716	7.313	5.468
1210	49.142	6.336	5.562	86.714	2.739	86.434	40.31	6.403	6.126	6.23
947	46.603	6.209	4.515	86.263	2.729	86.466	26.375	7.059	7.885	4.773
1190	47.237	6.294	4.851	86.81	2.736	86.458	30.948	7.092	7.312	5.289
1179	47.708	6.233	4.289	86.893	2.7	86.581	34.041	8.429	10.417	3.987
751	45.859	6.248	3.99	87.107	2.742	83.246	30.576	8.052	9.161	4.222
844	48.03	6.305	4.222	86.256	2.753	85.123	29.564	5.011	7.093	5.433
801	52.774	6.267	5.522	86.381	2.732	84.035	36.337	9.168	5.453	6.907
598	45.388	6.143	1.629	87.639	2.727	82.506	26.792	10.299	18.737	2.062
913	47.448	6.298	5.535	86.329	2.732	86.32	23.067	5.682	6.546	5.792
627	49.699	6.365	5.355	87.526	2.77	82.606	29.317	7.57	6.203	6.092
1109	44.872	6.113	2.383	86.096	2.696	87.05	26.918	10.593	31.537	2.832
1154	44.969	6.259	4.101	86.667	2.723	86.932	38.185	9.586	39.35	1.116
724	46.471	6.297	4.484	87.21	2.767	82.977	31.986	8.649	8.15	4.78
866	50.068	6.311	4.591	86.276	2.758	85.669	31.325	5.092	5.989	6.355
1266	46.388	6.281	5.041	86.6	2.701	86.563	31.94	4.34	9.342	4.277
682	49.666	6.338	5.885	87.358	2.754	82.801	34.058	5.914	5.326	6.938
605	45.365	6.195	3.303	87.613	2.76	82.529	27.286	9.48	20.475	2.969
1283	48.607	6.268	5.449	86.557	2.704	86.569	27.85	4.898	5.792	6.453
1244	47.809	6.318	4.48	86.646	2.726	86.493	35.869	5.169	9.223	4.304
689	47.018	6.352	5.667	87.336	2.724	82.821	34.877	7.337	5.968	5.57
932	51.195	6.165	4.555	86.296	2.759	86.39	24.381	7.626	5.525	6.84
966	45.818	6.165	4.532	86.218	2.761	86.558	26.727	6.335	8.2	4.511
982	47.742	6.14	5.284	86.217	2.738	86.647	27.322	7.682	7.065	5.81
773	46.881	6.299	5.595	86.803	2.764	83.529	36.232	10.487	7.252	4.778
919	46.393	6.3	5.149	86.315	2.772	86.349	25.528	5.946	10.116	4.529
1163	48.374	6.286	4.389	86.847	2.703	86.803	33.113	8.375	11.253	3.549
952	46.416	6.328	4.479	86.28	2.733	86.493	31.798	6.91	10.107	4.513
1185	47.531	6.338	4.756	86.862	2.727	86.515	35.905	11.004	11.311	3.546
931	51.011	6.178	4.591	86.297	2.747	86.388	23.857	7.586	5.594	6.772
707	53.079	6.311	5.192	87.277	2.726	82.908	28.251	8.892	5.876	6.718
1207	47.172	6.361	5.101	86.737	2.76	86.42	42.226	6.158	7.198	5.356
1280	46.849	6.169	6.196	86.556	2.705	86.577	26.385	4.917	6.353	5.953
987	46.857	6.277	5.218	86.174	2.739	86.663	25.928	7.079	18.218	4.343
1253	45.93	6.213	4.445	86.598	2.77	86.524	31.969	5.651	8.55	4.587
856	47.875	6.239	5.397	86.266	2.753	85.418	30.044	4.86	6.522	5.861
1196	46.292	6.286	4.632	86.779	2.718	86.428	38.496	7.793	9.345	4.221
637	53.664	6.297	4.678	87.485	2.721	82.642	26.917	7.204	5.453	6.874
1055	47.932	6.136	4.916	86.264	2.738	86.788	23.016	8.982	7.1	5.415
1084	47.715	6.088	4.783	90.772	2.694	86.928	20.374	9.161	6.893	5.282
1285	48.941	6.311	4.831	86.562	2.692	86.566	29.631	4.653	7.073	5.458
1094	45.09	6.036	3.769	86.089	2.727	86.979	20.872	9.405	10.069	3.665
973	45.976	6.166	4.389	86.198	2.725	86.61	25.933	7.924	7.392	4.459
803	51.28	6.284	5.907	86.319	2.729	84.085	36.182	9.57	5.802	6.543
879	46.565	6.236	5.329	86.287	2.75	85.979	32.747	7.55	9.628	4.097
1260	45.844	6.211	4.772	86.562	2.705	86.55	34.241	4.846	13.889	2.869
770	46.577	6.325	5.574	86.85	2.776	83.465	38.37	9.498	12.393	3.697
1220	46.659	6.373	4.59	86.736	2.701	86.453	33.181	5.634	7.959	4.527
961	46.44	6.214	4.636	86.258	2.766	86.541	27.046	6.709	8.507	4.555
1160	46.901	6.221	4.331	86.794	2.743	86.848	33.399	9.815	10.105	3.919
1155	44.969	6.267	4.203	86.686	2.732	86.917	38.671	9.456	30.522	1.411
846	48.3	6.482	4.202	86.258	2.772	85.182	40.507	5.952	11.019	3.62
1104	45.509	6.113	2.584	86.032	2.688	87.027	27.232	9.977	18.523	2.12
1173	49.114	6.286	4.09	86.844	2.721	86.652	33.222	9.909	7.499	5.106
938	50.391	6.307	4.324	86.311	2.748	86.417	25.073	7.722	6.186	6.082
1195	46.369	6.267	4.738	86.773	2.717	86.436	36.948	8.42	8.907	4.411
836	48.746	6.286	4.897	86.249	2.704	84.931	25.74	5.938	6.474	5.913
691	46.34	6.283	5.833	87.313	2.724	82.832	31.768	8.144	6.949	5.486
695	47.897	6.313	6.107	87.275	2.749	82.855	30.693	8.103	6.06	6.317
838	48.489	6.297	4.795	86.251	2.724	84.99	30.644	5.571	9.031	4.348
625	49.614	6.399	5.305	87.533	2.776	82.6	27.899	8.485	6.177	6.137
1191	46.975	6.271	4.957	86.792	2.727	86.45	32.034	7.637	7.575	5.119
744	47.366	6.226	4.646	87.212	2.78	83.193	30.634	8.609	6.779	5.315
1091	45.621	5.975	4.568	86.021	2.748	86.964	14.192	9.078	9.104	4.271
729	49.964	6.346	4.711	87.199	2.775	83.049	31.76	9.15	5.698	6.651
990	47.384	6.254	5.022	86.192	2.745	86.677	27.523	7.227	30.861	4.059
870	47.416	6.241	5.716	86.279	2.751	85.758	30.405	6.16	7.006	5.497
1204	46.675	6.396	4.513	86.75	2.74	86.415	45.777	5.883	8.903	4.412
1108	45.003	6.11	2.359	86.087	2.692	87.047	26.543	10.665	37.916	2.79
1221	46.527	6.409	4.553	86.739	2.699	86.455	33.045	5.684	8.203	4.375
840	48.097	6.217	4.639	86.252	2.738	85.035	26.158	5.017	9.256	4.25
1229	47.042	6.233	4.494	86.7	2.751	86.464	32.122	5.472	13.067	3.784
743	47.366	6.209	4.814	87.216	2.771	83.188	30.827	8.725	6.774	5.549
1047	50.394	6.232	4.885	86.195	2.727	86.767	24.639	8.709	5.743	6.563
600	45.401	6.131	2.663	87.632	2.743	82.512	26.092	10.273	11.148	3.162
1170	50.219	6.326	4.069	86.858	2.751	86.69	33.505	10.217	6.758	5.659
933	51.195	6.168	4.429	86.297	2.763	86.392	24.79	7.65	5.538	6.813
848	48.165	6.434	4.26	86.259	2.782	85.226	32.907	5.771	8.827	4.432
971	45.849	6.161	4.645	86.203	2.711	86.599	25.881	8.091	7.599	4.439
1186	47.485	6.36	4.878	86.858	2.742	86.508	34.787	9.938	10.124	3.931
876	46.887	6.193	5.198	86.284	2.735	85.905	29.622	7.782	7.438	5.2
1014	49.628	6.198	5.276	86.121	2.787	86.753	27.387	6.437	5.325	6.769
610	45.969	6.192	4.434	87.591	2.706	82.548	23.622	9.753	8.037	4.199
1217	48.727	6.278	4.913	86.717	2.712	86.444	33.698	5.264	6.389	5.788
1205	46.675	6.387	4.771	86.75	2.751	86.414	44.557	6.038	8.049	4.839
1156	45.133	6.255	4.244	86.699	2.745	86.909	37.663	9.491	21.776	1.928
897	53.482	6.386	5.817	86.384	2.724	86.234	27.109	7.497	5.74	6.941
738	52.164	6.299	5.451	87.251	2.72	83.152	31.934	9.046	5.488	6.846
1256	45.795	6.229	4.351	86.559	2.756	86.531	33.179	5.075	10.286	3.866
984	47.42	6.173	5.465	86.212	2.737	86.654	27.402	7.548	7.515	5.423
1059	46.808	6.091	4.947	86.284	2.758	86.806	22.586	9.108	7.239	5.277
847	48.232	6.47	4.226	86.258	2.781	85.197	36.751	5.97	11.23	3.556
912	48.345	6.32	5.492	86.336	2.735	86.314	23.02	5.495	6.227	6.059
969	45.591	6.16	4.595	86.204	2.717	86.577	26.156	7.949	8.094	4.311
658	50.176	6.125	5.985	87.404	2.734	82.715	27.895	7.232	5.821	6.524
1052	48.946	6.183	5.003	86.251	2.735	86.773	23.79	8.419	6.335	6.03
662	46.297	6.212	5.795	87.387	2.727	82.73	31.17	6.643	7.479	5.174
834	49.654	6.341	5.126	86.247	2.704	84.887	31.441	6.376	6.149	6.201
917	46.5	6.349	5.315	86.312	2.752	86.339	26.028	6.086	7.9	4.59
936	50.819	6.221	4.321	86.312	2.74	86.404	24.512	7.783	5.884	6.403
1161	46.901	6.243	4.342	86.804	2.726	86.84	32.91	9.288	10.203	3.885
1002	48.936	6.289	5.555	86.162	2.726	86.716	27.471	7.474	5.153	6.567
1227	47.113	6.221	4.588	86.727	2.739	86.458	31.194	5.341	20.277	4.463
922	46.184	6.195	4.751	86.318	2.783	86.364	25.007	5.478	9.467	4.591
1284	49.029	6.299	5.021	86.559	2.696	86.568	28.664	4.723	6.308	6.038
1100	45.495	6.094	2.905	86.023	2.703	87.006	26.253	9.864	10.518	3.202
1011	46.72	6.154	5.112	86.153	2.772	86.742	27.343	7.005	6.492	5.553
771	46.577	6.307	5.632	86.827	2.773	83.489	36.562	10.065	9.721	3.996
841	47.962	6.135	4.47	86.253	2.738	85.064	20.347	4.564	7.35	5.258
628	50.103	6.363	5.389	87.521	2.767	82.61	29.137	7.434	6.059	6.287
812	49.79	6.473	5.272	86.227	2.712	84.356	38.42	8.832	6.541	5.853
693	47.008	6.295	5.973	87.407	2.738	82.844	30.856	8.405	6.784	5.738
755	46.082	6.325	4.071	87.084	2.761	83.283	31.646	8.749	8.876	4.291
1168	50.39	6.395	4.302	86.871	2.744	86.714	34.15	9.436	7.548	5.118
1246	47.569	6.281	4.399	86.639	2.72	86.499	34.043	5.139	8.146	4.812
934	51.215	6.167	4.37	86.303	2.759	86.396	24.787	7.662	5.629	6.699
721	46.165	6.285	4.334	87.24	2.778	82.942	30.666	8.588	8.726	4.487
709	50.284	6.307	4.965	87.286	2.719	82.911	32.204	9.121	7.726	4.928
667	46.788	6.266	5.955	87.366	2.77	82.746	29.106	5.066	6.582	5.812
745	46.987	6.227	4.562	87.205	2.783	83.202	30.707	8.489	7.125	5.108
762	48.607	6.323	4.493	87.002	2.75	83.356	39.839	8.524	8.688	4.738
674	48.457	6.261	5.851	87.31	2.778	82.777	28.268	6.72	5.803	6.579
1187	47.485	6.366	4.889	86.848	2.746	86.493	33.987	9.257	8.913	4.417
849	48.165	6.345	4.402	86.26	2.777	85.256	27.113	5.06	7.209	5.329
972	45.849	6.166	4.498	86.201	2.719	86.603	25.933	8.003	7.446	4.473
690	46.573	6.312	5.733	87.322	2.72	82.829	33.121	7.722	6.485	5.481
1082	47.577	6.087	4.99	90.455	2.697	86.919	20.626	8.896	10.201	5.36
772	46.379	6.297	5.618	86.817	2.766	83.502	36.103	10.43	8.163	4.342
616	50.348	6.405	5.375	87.569	2.716	82.568	36.588	7.977	8.85	4.43
1282	48.607	6.225	5.877	86.552	2.723	86.573	27.04	5.049	5.613	6.542
697	50.11	6.358	6.14	87.281	2.754	82.864	32.204	7.748	5.64	6.738
1080	47.881	6.126	5.188	89.463	2.705	86.91	21.313	9.389	10.608	5.636
1181	47.993	6.28	4.239	86.887	2.702	86.562	38.531	9.238	11.777	3.161
710	50.284	6.3	4.786	87.292	2.72	82.913	33.353	8.906	8.811	4.331
1271	45.58	6.253	4.85	86.589	2.696	86.576	33.857	4.777	8.98	4.278
939	49.878	6.324	4.327	86.303	2.75	86.42	26.237	7.58	6.371	5.905
1232	47.268	6.278	4.628	86.684	2.741	86.467	35.851	6.07	11.473	3.223
985	47.053	6.21	5.373	86.202	2.738	86.657	26.604	7.409	9.132	4.936
871	46.701	6.193	5.578	86.28	2.744	85.787	29.617	6.89	7.171	5.38
1182	47.886	6.298	4.3	86.878	2.701	86.549	38.655	9.766	12.769	2.98
996	47.38	6.288	5.793	86.107	2.782	86.695	29.565	8.023	9.053	4.849
685	48.464	6.356	5.99	87.36	2.752	82.809	35.6	6.512	7.483	6.466
728	48.665	6.323	4.686	87.196	2.79	83.029	30.908	9.476	6.101	6.245
611	46.656	6.166	4.815	87.589	2.711	82.551	21.955	9.424	6.995	5.037
862	48.08	6.142	5.986	86.272	2.732	85.566	24.908	4.875	5.972	6.374
747	46.367	6.273	4.259	87.188	2.78	83.212	31.512	8.059	8.19	4.735
1165	49.635	6.381	4.471	86.872	2.709	86.768	33.947	8.161	10.277	3.856
877	46.887	6.209	5.234	86.286	2.739	85.935	30.352	7.638	7.873	4.934
924	46.517	6.188	4.643	86.313	2.768	86.373	24.974	5.08	6.847	5.071
1093	45.09	6.009	4.216	86.066	2.737	86.973	18.378	9.214	9.589	3.915
1258	45.762	6.23	4.436	86.553	2.728	86.541	34.391	4.72	13.702	2.957
813	50.476	6.416	5.003	86.228	2.733	84.385	39.147	8.849	6.252	6.107
1083	47.577	6.091	4.849	90.795	2.694	86.922	20.585	9.064	8.102	5.314
660	48.493	6.158	5.883	87.394	2.725	82.723	28.683	6.844	6.832	5.626
1224	46.868	6.371	4.625	86.742	2.707	86.454	33.092	5.496	11.305	4.503
967	45.644	6.162	4.52	86.213	2.755	86.562	26.498	6.326	8.248	4.406
1061	47.179	6.107	4.996	86.31	2.759	86.815	22.375	8.939	6.956	5.453
1050	49.516	6.193	5	86.227	2.738	86.763	24.546	8.368	6.145	6.253
1247	47.511	6.268	4.374	86.635	2.727	86.503	33.546	5.21	7.619	5.114
1267	46.483	6.3	4.987	86.604	2.697	86.564	33.095	4.387	10.06	4.023
1010	46.72	6.14	5.18	86.159	2.761	86.74	27.45	7.415	6.844	5.319
1288	46.78	6.324	4.061	86.577	2.68	86.554	37.449	4.36	26.827	1.593
1167	50.099	6.396	4.37	86.878	2.737	86.734	34.293	9.113	8.327	4.679
940	49.384	6.332	4.343	86.285	2.748	86.427	26.906	7.519	6.555	5.742
1230	47.048	6.258	4.5	86.685	2.749	86.466	33.564	5.76	13.086	3.441
1151	44.848	6.22	3.546	86.652	2.723	86.961	35.584	10.451	42.136	1.048
833	50.541	6.359	5.202	86.246	2.71	84.857	32.875	6.548	5.764	6.583
756	46.224	6.323	4.008	87.067	2.764	83.298	31.538	8.681	8.315	4.465
1048	49.851	6.207	4.908	86.211	2.728	86.762	24.577	8.594	6.087	6.397
977	46.447	6.144	4.066	86.213	2.753	86.626	26.435	8.131	6.992	4.655
875	46.753	6.177	5.167	86.283	2.733	85.876	29.393	7.827	7.267	5.314
1277	45.378	6.2	5.613	86.557	2.68	86.579	30.745	4.646	8.898	4.624
1063	48.265	6.142	5.183	86.373	2.747	86.827	23.672	8.934	6.594	5.492
1081	47.589	6.102	5.126	89.784	2.703	86.913	21.035	9.131	12.39	5.452
1023	51.562	6.299	4.414	86.137	2.722	86.766	29.407	7.991	5.375	6.772
737	52.164	6.357	5.38	87.256	2.703	83.142	32.388	9.162	5.371	6.983
963	46.212	6.191	4.538	86.255	2.759	86.548	26.284	6.565	8.002	4.762
1150	45.014	6.218	3.42	86.644	2.719	86.972	35.465	10.674	43.355	1.021
1183	47.886	6.321	4.473	86.87	2.705	86.535	37.791	10.854	13.049	3.016
1172	49.746	6.289	4.041	86.848	2.729	86.667	33.412	10.14	7.177	5.341
1149	45.014	6.224	3.193	86.637	2.703	86.978	35.999	11.123	46.999	0.947
1148	45.275	6.239	2.988	86.623	2.687	86.989	37.232	11.506	50.492	0.886
1265	46.388	6.244	5.053	86.59	2.702	86.56	30.537	4.505	8.855	4.499
1164	49.05	6.339	4.451	86.857	2.705	86.792	33.697	8.123	11.097	3.593
1241	48.464	6.395	4.588	86.663	2.745	86.481	36.562	5.75	8.463	4.675
1079	48.426	6.178	5.328	88.888	2.707	86.904	23.677	9.968	7.761	5.945
1098	45.389	6.073	2.864	86.047	2.712	86.997	24.273	9.999	11.244	3.073
1201	46.451	6.404	4.283	86.749	2.71	86.418	48.203	5.71	12.426	3.246
1272	45.58	6.219	4.846	86.575	2.697	86.578	32.602	4.945	8.928	4.313
608	45.534	6.232	3.831	87.601	2.718	82.54	27.657	10.102	12.455	2.841
749	46.111	6.257	4.061	87.137	2.759	83.23	30.486	7.891	8.932	4.367
962	46.346	6.21	4.595	86.386	2.762	86.546	26.671	6.655	8.219	4.672
957	46.643	6.149	4.559	86.246	2.776	86.52	27.815	6.954	6.914	4.993
1101	45.564	6.103	2.899	86.032	2.701	87.012	26.963	9.851	11.215	2.977
1213	49.919	6.297	5.68	86.71	2.72	86.439	38.047	5.732	5.412	6.952
872	46.701	6.163	5.334	86.281	2.738	85.802	29.067	7.428	7.158	5.389
1250	46.916	6.23	4.419	86.625	2.766	86.511	33.044	5.239	8.118	4.818
713	47.322	6.249	4.433	87.291	2.713	82.913	30.735	8.45	8.073	4.816
975	46.214	6.168	4.005	86.204	2.746	86.617	26.252	7.908	7.316	4.441
1056	47.361	6.139	4.913	86.265	2.742	86.791	23.253	9.053	7.296	5.276
944	48.173	6.215	4.473	86.257	2.748	86.445	28.156	7.289	7.175	5.251
811	49.211	6.462	5.422	86.229	2.704	84.32	37.539	8.862	6.64	5.765
723	46.198	6.301	4.396	87.222	2.775	82.962	32.072	8.557	8.487	4.604
997	47.2	6.342	5.896	86.123	2.771	86.698	29.442	8.132	9.101	4.824
1228	47.087	6.225	4.516	86.719	2.749	86.46	31.516	5.379	16.295	4.204
677	49.347	6.335	5.656	87.346	2.77	82.791	29.248	6.406	5.343	6.934
935	51.095	6.183	4.309	86.435	2.747	86.401	24.561	7.717	5.754	6.552
1105	45.509	6.11	2.405	86.035	2.683	87.033	26.671	10.2	26.048	2.094
746	46.666	6.254	4.402	87.196	2.785	83.209	31.213	8.237	7.678	4.915
992	47.741	6.176	5.305	86.222	2.77	86.684	27.858	7.476	9.458	4.861
763	49.782	6.315	4.59	86.977	2.745	83.369	40.895	8.937	8.387	4.44
1066	49.46	6.163	5.852	86.525	2.732	86.842	22.489	9.034	6.695	6.527
761	47.577	6.313	4.492	87.021	2.754	83.345	39.013	8.343	8.989	5.157
884	46.773	6.203	5.679	86.299	2.75	86.091	32.228	8.39	7.539	5.127
950	46.201	6.31	4.448	86.28	2.723	86.483	29.149	6.961	8.795	4.342
886	48.113	6.221	5.751	86.298	2.728	86.123	31.143	8.413	6.48	5.896
1261	45.844	6.204	4.96	86.565	2.699	86.552	33.055	4.94	11.917	3.322
730	51.395	6.348	4.745	87.2	2.751	83.059	31.73	8.81	5.547	6.817
1290	46.165	6.279	3.475	86.597	2.667	86.543	36.799	4.432	69.838	0.658
1245	47.62	6.288	4.425	86.643	2.721	86.496	34.602	5.116	8.873	4.454
669	47.119	6.243	6.15	87.353	2.782	82.751	29.265	3.849	6.306	6.031
1200	46.362	6.398	4.292	86.764	2.71	86.415	47.681	5.75	12.174	3.308
758	46.559	6.318	4.149	87.051	2.78	83.316	32.576	8.103	7.942	4.722
1006	47.886	6.22	5.07	86.152	2.746	86.729	27.098	7.253	8.352	5.535
842	47.895	6.122	4.39	86.254	2.738	85.079	18.989	4.417	7.278	5.305
1278	45.378	6.186	5.959	86.559	2.687	86.579	28.753	4.664	8.185	5.069
1193	46.507	6.239	5.037	86.776	2.722	86.443	33.81	9.146	8.178	4.771
1169	50.443	6.359	4.139	86.862	2.752	86.698	33.621	10.012	6.99	5.489
657	51.578	6.127	6.047	87.406	2.742	82.713	27.916	7.302	5.42	6.969
1234	47.433	6.284	4.779	86.701	2.732	86.471	37.138	5.846	9.823	3.47
607	45.338	6.211	3.516	87.603	2.734	82.538	27.245	9.932	13.821	2.781
1223	46.648	6.408	4.558	86.74	2.7	86.455	32.937	5.626	9.046	4.411
675	48.919	6.287	5.804	87.315	2.777	82.781	28.014	6.641	5.599	6.711
666	46.566	6.265	5.903	87.374	2.765	82.742	29.004	5.668	6.743	5.695
1087	47.255	6.001	4.633	87.852	2.719	86.943	12.078	9.105	6.636	4.899
837	48.489	6.283	4.859	86.25	2.71	84.961	27.179	5.829	7.298	5.293
764	50.648	6.306	4.684	86.965	2.744	83.376	41.108	9.108	8.682	4.292
1233	47.268	6.281	4.736	86.695	2.735	86.469	36.954	5.954	10.544	3.284
768	48.738	6.34	5.369	86.88	2.765	83.432	41.35	8.972	13.734	3.545
1225	47.044	6.309	4.654	86.742	2.718	86.454	32.722	5.412	15.632	4.554
1202	46.533	6.404	4.297	86.744	2.718	86.418	47.79	5.678	11.541	3.474
1192	46.713	6.254	5.039	86.786	2.723	86.447	33.312	8.69	7.874	4.94
1049	49.516	6.193	4.959	86.222	2.733	86.762	24.435	8.419	6.148	6.31
686	48.006	6.382	5.871	87.36	2.745	82.809	36.796	6.808	6.894	6.253
916	46.607	6.343	5.366	86.312	2.747	86.336	25.552	6.179	7.53	4.845
714	47.082	6.258	4.41	87.286	2.709	82.913	30.966	8.4	8.309	4.701
878	46.814	6.218	5.252	86.286	2.742	85.949	31.016	7.574	8.623	4.536
711	48.917	6.267	4.616	87.294	2.722	82.914	31.876	8.658	8.808	4.367
692	46.466	6.283	5.881	87.295	2.728	82.838	31.338	8.3	7.008	5.577
1176	47.584	6.231	4.386	86.86	2.689	86.618	31.62	8.995	8.963	4.481
929	49.921	6.237	4.424	86.301	2.734	86.385	24.344	7.591	5.993	6.312
676	49.347	6.316	5.718	87.335	2.775	82.789	28.451	6.544	5.438	6.835
1287	47.587	6.341	4.353	86.567	2.686	86.561	35.15	4.448	14.675	2.783
1067	50.144	6.186	6.059	86.567	2.732	86.845	22.836	9.268	7.898	6.76
964	46.027	6.179	4.538	86.249	2.761	86.55	26.755	6.467	8.097	4.676
1252	46.134	6.208	4.443	86.605	2.769	86.522	31.739	5.458	8.489	4.621
1175	47.904	6.249	4.346	86.849	2.692	86.632	31.951	9.112	8.272	4.647
809	48.845	6.474	5.962	86.263	2.692	84.243	35.855	9.03	6.7	5.701
1152	44.798	6.232	3.804	86.655	2.723	86.95	36.444	10.038	42.817	1.032
694	47.008	6.312	6.064	87.278	2.745	82.847	30.625	8.239	6.436	5.995
664	46.297	6.277	5.765	87.38	2.743	82.736	31.593	6.876	7.2	5.36
965	45.818	6.17	4.541	86.232	2.762	86.553	26.958	6.412	8.163	4.594
621	51.028	6.396	5.389	87.548	2.734	82.587	28.343	8.409	5.661	6.679
1243	47.809	6.349	4.524	86.653	2.733	86.488	36.419	5.369	9.107	4.359
851	48.569	6.31	4.811	86.262	2.764	85.3	27.069	4.118	6.329	6.039
636	54.153	6.315	4.701	87.49	2.721	82.638	27.175	7.296	5.527	6.784
943	48.173	6.23	4.468	86.258	2.746	86.442	27.883	7.375	6.985	5.394
715	46.987	6.267	4.402	87.272	2.701	82.913	30.784	8.294	8.514	4.597
864	49.567	6.239	4.251	86.274	2.748	85.61	29.838	4.971	6.267	6.095
1046	51.144	6.259	4.839	86.186	2.728	86.77	24.36	8.898	5.108	6.788
873	46.436	6.162	5.228	86.282	2.734	85.831	28.965	7.591	7.355	5.255
1214	49.839	6.268	5.492	86.709	2.713	86.44	36.017	5.38	5.53	6.775
1000	47.542	6.318	5.863	86.171	2.742	86.708	27.5	7.585	6.228	6.201
955	46.632	6.174	4.602	86.252	2.762	86.51	28.779	6.907	6.981	4.974
678	49.679	6.339	5.644	87.362	2.766	82.793	29.618	6.292	5.373	6.9
1212	49.673	6.328	5.753	86.712	2.727	86.436	40.072	6.075	5.514	6.862
1209	48.437	6.336	5.358	86.717	2.751	86.43	40.144	6.387	6.431	5.949
687	47.523	6.387	5.789	87.354	2.74	82.812	36.808	6.942	5.971	6.005
1086	47.649	6.026	4.638	89.278	2.714	86.937	13.803	9.167	6.378	5.084
665	46.566	6.277	5.816	87.376	2.755	82.74	30.076	6.615	6.91	5.57
1088	47.255	5.973	4.634	86.628	2.728	86.949	11.03	9.018	7.567	4.71
968	45.562	6.16	4.527	86.206	2.737	86.571	26.23	7.769	8.23	4.327
603	45.423	6.177	3.383	87.62	2.783	82.523	27.817	10.012	18.737	3.57
766	50.763	6.321	5.071	86.93	2.75	83.399	40.976	9.11	11.046	3.989
1005	48.772	6.217	5.115	86.151	2.74	86.728	26.905	7.246	8.085	5.969
1096	45.124	6.06	3.077	86.091	2.717	86.988	23.007	9.8	11.263	3.185
615	50.348	6.479	5.356	87.572	2.725	82.566	44.212	8.144	11.199	3.564
659	48.493	6.134	5.95	87.399	2.731	82.719	27.955	7.125	6.343	6.027
1222	46.527	6.407	4.531	86.739	2.698	86.456	32.881	5.678	8.396	4.348
1110	44.835	6.124	2.399	86.109	2.697	87.056	28.128	10.417	23.214	2.788
918	46.457	6.342	5.24	86.314	2.762	86.346	26.137	5.89	8.563	4.505
1062	47.7	6.116	5.036	86.336	2.756	86.821	23.139	8.921	6.824	5.466
668	46.954	6.261	6.064	87.358	2.778	82.75	29.55	4.082	6.43	5.922
765	50.763	6.309	4.883	86.943	2.745	83.391	40.931	9.235	9.825	4.188
1153	44.851	6.249	4.025	86.657	2.722	86.945	37.662	9.705	42.282	1.045
718	46.643	6.285	4.326	87.249	2.72	82.925	31.164	8.107	9.435	4.176
726	47.646	6.302	4.624	87.2	2.78	83.001	30.873	9.309	7.1	5.429
753	45.956	6.274	4.098	87.1	2.747	83.263	31.084	8.531	9.235	4.175
1236	47.903	6.312	4.791	86.711	2.736	86.476	37.74	5.853	10.609	4.045
663	46.118	6.251	5.764	87.382	2.737	82.734	31.9	6.807	7.473	5.178
1008	46.415	6.162	5.151	86.162	2.755	86.731	28.181	7.458	8.283	4.738
602	45.445	6.16	3.384	87.625	2.784	82.519	27.352	10.135	13.139	3.729
1240	48.605	6.408	4.634	86.674	2.753	86.478	37.802	5.914	8.625	4.62
717	46.863	6.274	4.371	87.252	2.7	82.921	30.631	8.143	9.124	4.308
684	48.911	6.335	6.004	87.359	2.756	82.808	34.341	6.213	7.099	6.644
1024	52.014	6.285	4.351	86.12	2.718	86.768	29.741	7.839	5.236	6.929
1215	49.425	6.258	5.369	86.708	2.711	86.442	35.263	5.253	5.747	6.499
1257	45.77	6.233	4.35	86.551	2.748	86.535	33.562	4.9	11.753	3.419
910	51	6.351	5.471	86.341	2.738	86.304	23.946	5.574	5.437	6.889
626	49.699	6.377	5.322	87.529	2.775	82.604	28.66	7.996	6.239	6.051
860	47.315	6.084	5.955	86.27	2.734	85.522	20.469	5.142	6.591	5.809
993	47.708	6.175	5.438	86.207	2.777	86.687	27.833	7.501	8.196	5.032
1264	46.231	6.214	5.05	86.579	2.701	86.558	30.282	4.633	9.027	4.489
688	47.523	6.363	5.679	87.343	2.729	82.818	35.729	7.188	5.814	5.757
1166	49.635	6.404	4.462	86.878	2.722	86.745	34.261	8.497	9.242	4.252
1060	47.179	6.081	4.956	86.301	2.762	86.812	21.482	9.035	7.02	5.427
661	47.083	6.201	5.822	87.392	2.725	82.725	30.342	6.647	7.242	5.331
946	47.095	6.207	4.501	86.262	2.739	86.462	27.404	7.152	7.657	4.921
1268	46.447	6.304	4.956	86.607	2.695	86.568	33.402	4.447	10.326	3.911
914	46.889	6.298	5.522	86.326	2.734	86.323	23.758	6.03	6.81	5.574
604	45.365	6.191	3.325	87.615	2.775	82.527	27.998	9.651	21.566	3.247
1263	46.072	6.196	5.046	86.574	2.697	86.558	30.997	4.855	9.618	4.248
880	46.298	6.239	5.481	86.288	2.759	85.994	34.033	7.719	10.418	3.808
863	48.808	6.194	5.062	86.273	2.739	85.595	28.106	4.867	6.075	6.274
923	46.219	6.194	4.709	86.315	2.779	86.369	24.927	5.357	7.665	4.805
882	46.346	6.21	5.652	86.293	2.763	86.052	33.308	8.164	9.479	4.153
1057	46.911	6.129	4.931	86.266	2.748	86.797	23.801	9.093	7.371	5.214
854	48.271	6.277	5.439	86.265	2.748	85.374	31.449	4.656	6.282	6.165
1113	44.986	6.15	2.022	86.141	2.684	87.071	30.478	10.25	26.231	1.809
618	51.247	6.309	5.403	87.56	2.71	82.576	27.422	7.886	5.668	6.691
1249	46.916	6.254	4.399	86.628	2.755	86.509	33.919	5.229	7.914	4.934
885	47.387	6.217	5.704	86.299	2.738	86.113	32.165	8.307	6.934	5.536
804	50.335	6.292	6.096	86.311	2.721	84.109	35.751	9.551	6.011	6.352
1216	49.425	6.256	5.123	86.713	2.711	86.443	34.229	5.194	6.048	6.153
986	46.834	6.25	5.263	86.195	2.739	86.658	25.974	7.183	10.956	4.546
613	48.54	6.327	5.209	87.581	2.726	82.557	34.809	8.751	7.563	5.087
926	48.02	6.246	4.463	86.311	2.753	86.377	25.036	7.47	6.474	5.507
754	46.082	6.305	4.144	87.092	2.754	83.276	31.499	8.744	9.145	4.21
1090	46.115	5.974	4.63	86.017	2.744	86.958	12.649	9.03	8.931	4.415
1097	45.253	6.07	2.881	86.081	2.714	86.991	23.944	9.982	11.471	3.074
970	45.705	6.16	4.633	86.205	2.712	86.588	26.057	8.026	7.842	4.367
1194	46.507	6.244	4.938	86.773	2.719	86.439	34.906	9.35	8.505	4.602
696	48.98	6.335	6.159	87.279	2.754	82.861	31.292	7.837	5.787	6.581
850	48.3	6.302	4.651	86.261	2.768	85.271	26.421	4.326	6.524	5.844
867	50.05	6.314	4.979	86.276	2.76	85.684	31.619	5.126	5.862	6.482
806	49.512	6.318	6.22	86.315	2.706	84.137	35.37	9.262	6.397	6.018
