# Supplementary material for: Reservoir parameters prediction based on spatially transferred long short-term memory network
Source: PLoS One. 2024 Jan 30;19(1):e0296506. doi: 10.1371/journal.pone.0296506 (PMC10826947; doi:10.1371/journal.pone.0296506)
Supplement: S2 Data — (XLSX) [file pone.0296506.s002.xlsx]

## Sheet: Sheet1
	AC	CAL	CNL	DAZ	DEN	DEV	GR	PE	SW	POR
1447	46.38	6.023	1.701	129.73	2.804	75.945	25.224	9.889	82.606	0.847
1650	47.008	6.104	2.296	129.818	2.736	75.338	25.815	12.206	68.216	1.026
2287	46.078	5.546	2.818	130.71	2.693	72.478	29.6	8.473	62.23	1.125
1846	47.78	6.114	1.813	129.557	2.7	75.449	23.97	11.477	77.975	0.898
1170	46.713	6.142	2.397	131.494	2.696	76.602	21.58	8.409	65.341	1.071
2225	47.538	5.955	1.527	130.177	2.67	72.455	25.238	11.658	96.544	0.725
176	49.469	6.274	1.748	123.6	2.718	58.512	13.37	7.783	68.544	1.01
1440	47.164	6.139	2.881	129.634	2.784	75.963	26.393	8.918	55.325	1.265
1493	45.2	5.934	5.575	129.707	2.815	76.143	20.958	11.979	35.841	1.953
2492	46.584	5.341	2.072	132.407	2.743	72.556	26.658	10.581	89.161	0.785
2631	46.572	5.255	1.553	133.289	2.714	73.852	20.951	10.679	98.243	0.712
1289	47.333	6.092	1.063	131.378	2.672	76.516	28.913	9.597	96.978	0.722
1396	46.887	6.103	2.227	129.624	2.686	75.901	30.197	11.072	69.059	1.013
1353	46	6.107	1.782	129.944	2.688	75.957	29.449	9.32	92.354	0.758
1387	48.995	6.101	2.059	129.712	2.692	75.871	32.394	10.822	66.144	1.058
221	47.542	6.261	2.173	123.84	2.725	59.173	14.583	7.034	67.527	1.035
1399	46.693	6.093	2.25	129.647	2.689	75.925	30.763	11.131	69.481	1.007
1675	46.977	6.097	2.061	129.717	2.733	75.183	30.589	9.666	71.053	0.985
2354	45.675	5.543	2.39	131.295	2.771	72.503	28.209	8.687	84.055	0.834
2428	46.196	5.385	1.981	131.934	2.684	72.531	33.084	10.74	81.879	0.855
114	48.719	6.84	2.749	123.84	2.675	58.168	15.263	7.428	53.307	1.448
1651	46.949	6.108	2.342	129.818	2.733	75.338	26.295	12.135	67.477	1.037
2116	46.155	5.955	2.583	130.437	2.721	73.47	29.458	10.736	65.822	1.063
618	47.804	6.202	2.419	136.354	2.714	69.27	27.53	7.301	60.263	1.161
1911	46.351	6.118	1.47	129.883	2.705	75.514	27.086	11.127	91.131	0.768
1156	46.619	6.137	2.394	131.35	2.696	76.625	20.453	10.536	65.727	1.065
2553	46.597	5.309	2.324	132.79	2.754	72.579	43.096	11.237	76.383	0.872
2696	46.521	5.222	1.869	133.672	2.732	75.197	20.715	9.014	49.517	1.413
2477	46.654	5.352	2.227	132.291	2.741	72.549	26.67	9.207	81.026	0.864
1401	46.72	6.102	2.226	129.647	2.684	75.925	29.297	11.263	69.817	1.002
1154	46.638	6.136	2.381	131.325	2.689	76.632	20.7	10.749	65.659	1.066
448	46.665	6.28	2.389	136.24	2.753	65.807	19.664	7.199	66.662	1.05
2566	46.992	5.284	2.149	132.867	2.723	72.583	40.607	9.895	88.247	0.783
2123	45.535	5.965	2.959	130.437	2.734	73.386	33.243	10.876	56.86	1.231
589	47.68	6.185	1.739	136.859	2.669	68.74	30.486	7.563	69.724	1.004
1080	47.787	6.126	1.425	130.987	2.668	76.631	18.877	6.789	74.581	0.938
1411	47.691	6.11	2.428	129.577	2.699	75.946	29.637	11.528	60.124	1.164
1899	46.222	6.117	2.872	129.65	2.689	75.519	29.421	9.989	57.136	1.225
617	47.857	6.195	2.385	136.354	2.718	69.27	27.097	7.346	61.851	1.132
1746	46.167	6.093	2.548	129.755	2.73	75.262	25.985	10.281	72.113	0.971
2317	45.538	5.555	2.537	130.976	2.782	72.49	25.549	8.441	77.056	0.908
2483	47.018	5.324	2.357	132.33	2.763	72.551	28.025	10.244	76.542	0.914
2663	45.906	5.23	4.584	133.48	2.732	74.525	20.568	10.757	19.45	3.598
1844	47.096	6.107	1.779	129.557	2.691	75.449	24.193	11.54	81.204	0.862
332	46.939	6.237	1.71	134.501	2.695	62.132	23.048	8.33	86.117	0.813
1489	45.037	5.917	5.017	129.758	2.803	76.124	20.964	11.91	34.759	2.014
2498	47.238	5.312	1.855	132.445	2.711	72.558	26.18	9.855	93.557	0.748
127	48.914	6.287	2.854	123.264	2.681	58.205	15.654	7.621	76.141	1.47
819	46.392	6.12	2.947	131.752	2.71	73.082	46.407	8.189	50.377	1.293
175	49.469	6.266	1.735	123.6	2.718	58.512	13.448	7.758	68.784	1.005
1959	46.057	6.123	2.015	129.763	2.719	75.637	24.551	11.339	90.891	0.77
2106	47.094	5.957	1.49	130.637	2.68	73.554	22.225	10.561	96.132	0.728
1256	47.99	6.138	0.26	131.718	2.657	76.679	20.468	11.085	92.992	0.753
826	47.074	6.129	2.369	131.77	2.695	73.269	44.987	8.178	81.878	1.16
1147	46.743	6.132	2.501	131.363	2.703	76.616	21.869	11.127	62.961	1.112
1432	46.478	6.158	2.278	129.6	2.679	75.953	28.811	8.56	68.903	1.016
91	47.101	7.194	9.74	123.84	2.503	57.965	18.957	12.448	11.772	4.689
236	47.175	6.25	2.354	131.413	2.716	59.592	13.57	6.573	65.21	1.071
408	46.105	6.274	1.762	135.651	2.71	64.573	18.159	6.602	91.988	0.761
199	46.256	6.274	2.029	123.84	2.709	58.824	15.579	6.677	79.936	0.876
357	49	6.247	1.901	134.988	2.729	62.934	25.96	7.158	87.64	1.069
701	47.033	6.186	2.333	133.584	2.711	71.02	24.68	7.355	65.329	1.071
2025	47.244	5.959	1.966	129.967	2.713	74.733	25.588	11.593	75.094	0.932
1581	47.438	6.082	2.524	129.674	2.787	75.763	37.385	12.901	61.313	1.141
2729	45.692	5.23	3.147	133.806	2.755	76.005	27.114	10.634	25.667	2.727
2732	45.767	5.236	3.158	133.806	2.812	76.005	23.987	10.537	24.008	2.915
1503	45.673	5.907	5.897	129.837	2.776	76.134	22.004	12.434	34.792	2.012
1438	46.6	6.142	2.549	129.634	2.756	75.963	24.546	8.767	61.291	1.142
393	47.861	6.28	1.768	135.186	2.719	64.177	18.87	5.894	78.495	0.891
2374	46.228	5.579	5.175	131.508	2.733	72.512	28.796	9.113	33.692	2.078
1151	46.705	6.144	2.417	131.325	2.698	76.632	21.027	10.986	64.334	1.088
1166	47.047	6.133	2.471	131.395	2.694	76.629	21.166	8.702	61.695	1.134
1571	45.693	5.974	2.715	129.671	2.764	75.797	36.558	12.834	63.453	1.103
1092	47.754	6.124	1.54	131.145	2.697	76.599	18.716	6.56	88.436	0.791
822	46.801	6.131	2.591	131.757	2.705	73.174	46.685	8.129	83.698	1.167
914	47.142	6.125	1.427	130.948	2.695	75.116	23.85	7.131	97.806	0.716
1367	49	6.099	1.895	129.826	2.692	75.897	30.783	9.388	67.778	1.033
252	47.363	6.244	2.485	132.963	2.719	59.845	22.582	6.585	58.838	1.157
263	47.874	6.244	2.317	133.016	2.716	60.151	17.626	6.414	89.044	1.168
1858	45.987	6.12	2.361	129.717	2.708	75.444	25.294	10.946	70.861	0.988
116	48.672	6.704	2.693	123.84	2.689	58.168	15.073	7.562	49.873	1.422
1371	47.406	6.086	1.949	129.856	2.688	75.871	31.017	9.688	75.786	0.924
1799	47.302	6.069	2.056	129.718	2.723	75.38	26.13	11.236	71.813	0.975
2018	46.581	5.953	2.462	129.972	2.683	74.823	24.775	11.581	57.853	1.21
1763	46.59	6.076	2.585	129.716	2.725	75.309	26.599	11.288	62.416	1.121
482	47.056	6.271	1.878	136.723	2.711	66.504	31.73	7.116	80.137	0.873
2458	46.288	5.328	1.714	132.176	2.692	72.542	25.391	8.95	99.326	0.705
144	48.898	6.269	2.884	122.4	2.695	58.289	23.718	7.079	44.705	1.454
117	48.385	6.657	2.7	123.84	2.687	58.168	15.132	7.65	52.12	1.421
177	49.034	6.277	1.758	123.6	2.718	58.512	13.48	7.816	69.495	0.997
297	46.88	6.231	1.569	134.139	2.728	61.024	16.984	5.903	94.102	0.742
2064	46.091	5.954	1.654	130.367	2.703	74.144	25.735	10.785	96.094	0.728
1110	47.371	6.14	1.657	131.146	2.702	76.622	18.661	8.652	85.871	0.815
594	47.225	6.196	1.767	136.859	2.71	68.836	33.321	6.981	81.936	0.854
720	46.74	6.175	2.33	133.041	2.732	71.377	26.549	6.88	67.428	1.037
616	47.773	6.19	2.291	136.354	2.719	69.27	27.176	7.406	64.082	1.092
1534	45.587	5.945	2.701	129.765	2.773	76.09	21.871	11.889	61.265	1.142
693	47.075	6.199	2.145	133.876	2.694	70.9	25.155	7.563	70.316	0.995
1560	47.717	5.986	1.927	129.906	2.701	75.873	39.792	11.683	75.782	0.924
719	46.827	6.172	2.288	133.041	2.725	71.377	26.245	6.972	68.559	1.02
2012	45.45	6.106	3.397	130.076	2.678	74.902	27.5	11.402	51.876	1.349
2744	47.387	5.216	1.6	133.795	2.693	76.274	44.596	11.009	87.269	0.802
481	47.056	6.281	1.835	136.723	2.714	66.504	30.028	7.11	81.098	0.863
1496	45.76	5.912	6.185	129.707	2.791	76.143	19.876	12.099	30.548	2.291
2278	46.358	5.554	2.439	130.656	2.725	72.476	27.362	9.327	77.437	0.904
1557	46.966	5.989	1.786	129.906	2.696	75.873	39.493	11.019	83.041	0.843
2694	46.424	5.245	1.898	133.672	2.717	75.197	21.344	8.82	49.385	1.417
1962	46.442	6.105	2.165	129.792	2.711	75.601	24.513	11.463	74.097	0.945
1572	45.693	5.964	2.684	129.671	2.778	75.797	37.638	12.925	64.323	1.088
760	44.832	6.16	5.034	132.612	2.796	72.143	24.563	7.109	33.847	1.994
2283	46.407	5.545	2.732	130.71	2.718	72.478	27.967	8.83	67.377	1.039
2557	46.708	5.297	2.264	132.828	2.747	72.581	40.163	10.494	94.976	0.883
2368	45.328	5.535	4.824	131.455	2.794	72.51	28.684	8.655	40.586	1.708
2247	47.236	5.964	1.508	130.39	2.669	72.464	23.935	9.871	97.326	0.719
234	46.866	6.252	2.306	130.56	2.718	59.462	12.549	6.554	67.633	1.034
1831	46.995	6.124	1.869	129.681	2.734	75.439	25.089	11.514	81.405	0.86
422	46.969	6.303	2.081	135.727	2.724	64.958	18.47	6.644	73.331	0.954
1896	46.621	6.11	2.697	129.662	2.669	75.512	28.387	10.097	59.986	1.167
2303	47.094	5.561	2.243	130.869	2.705	72.485	25.751	9.896	77.958	0.898
322	48.02	6.262	1.855	134.488	2.71	61.717	24.401	6.534	75.655	0.925
894	46.986	6.139	1.464	130.995	2.692	74.744	25.225	9.531	99.127	0.706
1163	46.876	6.138	2.481	131.395	2.684	76.629	20.697	9.103	62.456	1.121
944	47.271	6.144	1.314	130.974	2.684	75.824	16.591	7.816	98.472	0.711
1568	46.192	6.002	2.716	129.859	2.751	75.811	37.882	12.612	61.852	1.132
2540	45.889	5.308	2.326	132.713	2.763	72.574	36.378	10.82	83.571	0.836
2122	45.688	5.972	3.057	130.437	2.726	73.386	31.927	10.882	55.471	1.262
911	48.071	6.128	1.464	130.948	2.692	75.116	22.201	7.205	87.386	0.801
2047	46.368	5.952	1.829	130.334	2.684	74.396	27.072	10.814	83.978	0.833
1334	46.9	6.075	1.551	130.348	2.688	76.024	29.136	8.807	93.996	0.745
667	46.484	6.191	2.729	134.738	2.774	70.396	29.962	7.126	59.035	1.186
890	46.906	6.13	1.461	131.281	2.677	74.593	26.994	9.63	89.732	0.78
1442	46.268	6.153	3.107	129.73	2.817	75.945	25.832	9.362	53.774	1.302
227	46.837	6.267	2.257	129.448	2.713	59.299	14.456	6.623	68.378	1.022
1212	46.42	6.142	1.519	131.504	2.698	76.639	22.24	10.359	99.005	0.707
1128	47.218	6.142	1.945	131.192	2.711	76.634	19.729	9.74	77.023	0.909
2552	46.609	5.305	2.302	132.79	2.753	72.579	42.298	11.291	78.46	0.867
682	46.755	6.211	2.196	134.224	2.736	70.639	26.359	8.194	71.462	0.979
1768	45.672	6.076	2.096	129.822	2.713	75.308	29.68	11.703	77.634	0.902
1667	47.902	6.096	2.118	129.677	2.691	75.228	27.048	10.646	73.622	0.951
1761	46.007	6.079	2.488	129.716	2.708	75.309	25.382	10.99	69.157	1.012
1374	46.914	6.102	2	129.856	2.702	75.871	32.654	9.961	76.206	0.918
410	46	6.289	1.832	135.651	2.706	64.573	18.071	6.613	91.184	0.768
1982	47.385	6.104	3.325	129.842	2.679	75.352	30.528	11.266	50.769	1.379
602	46.974	6.188	1.559	136.646	2.703	69.014	30.977	6.86	94.383	0.742
660	45.375	6.197	4.727	135.299	2.8	70.128	30.307	6.054	36.034	1.942
2109	46.051	5.962	1.659	130.637	2.67	73.554	26.598	10.504	90.45	0.774
1637	47.491	6.097	2.126	129.8	2.734	75.434	25.42	12.638	69.684	1.004
270	47.306	6.24	2.418	133.472	2.727	60.242	18.163	5.495	53.803	1.13
794	45.512	6.128	2.386	132.405	2.786	72.594	26.21	9.029	74.193	0.947
72	47.689	6.491	17.557	124.8	3.475	57.825	21.463	26.902	75.279	4.851
195	47.374	6.29	1.882	123.84	2.696	58.734	16.594	6.912	77.775	0.9
1806	48.422	6.12	1.95	129.716	2.691	75.389	27.94	10.702	67.548	1.036
413	46.786	6.314	1.963	135.835	2.719	64.746	17.977	6.604	80.991	0.864
1159	46.579	6.147	2.431	131.35	2.688	76.625	20.066	10.007	64.832	1.08
1075	47.662	6.127	1.404	131.124	2.678	76.596	19.226	7.234	86.774	0.807
2050	46.572	5.969	1.784	130.334	2.695	74.396	27.561	10.734	84.324	0.83
2082	47.638	5.971	1.413	130.383	2.683	73.891	25.163	10.597	93.269	0.75
2208	47.538	5.961	0.766	130.019	2.642	72.448	26.334	12.225	91.983	0.761
811	46.602	6.107	2.382	131.923	2.7	72.934	29.075	7.966	65.413	1.049
320	47.94	6.247	1.674	134.488	2.713	61.717	24.915	6.344	81.97	0.854
122	49.267	6.519	2.982	123.552	2.717	58.172	17.393	7.829	55.244	1.492
1115	46.99	6.145	1.674	131.271	2.699	76.606	19.476	9.196	87.623	0.799
1561	47.717	5.988	2.058	129.906	2.708	75.873	38.066	11.899	72.125	0.97
1631	46.994	6.09	2.224	129.737	2.747	75.451	26.157	12.722	70.739	0.989
1555	46.889	5.992	1.781	129.893	2.696	75.945	36.094	10.755	83.686	0.836
2488	46.381	5.332	2.289	132.368	2.769	72.554	27.085	10.97	79.987	0.875
2210	47.541	5.969	0.781	130.071	2.632	72.451	25.793	12.268	80.435	0.87
2693	46.413	5.247	1.92	133.672	2.716	75.197	21.441	8.697	49.136	1.424
2688	46.334	5.237	1.844	133.634	2.66	75.063	21.92	8.515	51.277	1.365
411	46.099	6.294	1.891	135.835	2.708	64.746	18.094	6.605	88.394	0.792
437	47.651	6.309	2.341	136.214	2.741	65.448	18.434	7.071	63.535	1.102
649	49.085	6.185	5.363	135.441	2.79	70.01	29.246	6.154	28.626	2.445
159	47.996	6.271	2.211	122.88	2.698	58.379	16.666	6.994	59.1	1.1
799	46.274	6.124	1.728	132.135	2.725	72.724	22.964	7.968	93.738	0.745
2339	45.628	5.558	1.994	131.189	2.74	72.499	14.868	6.704	98.187	0.713
2288	45.997	5.55	2.76	130.71	2.702	72.478	29.29	8.548	63.084	1.109
665	45.988	6.191	3.25	135.042	2.789	70.275	30.231	6.692	52.163	1.342
1465	45.159	5.826	3.023	129.621	2.8	76.018	25.916	11.26	68.253	1.025
2136	46.786	5.96	1.764	130.516	2.682	73.217	31.693	11.048	82.687	0.846
1657	46.02	6.086	2.645	129.704	2.727	75.305	30.205	11.81	63.637	1.1
2733	45.765	5.24	2.994	133.806	2.828	76.005	24.957	10.458	24.209	2.891
1665	47.662	6.097	2.079	129.7	2.683	75.268	27.06	10.864	68.831	1.017
1897	46.494	6.107	2.749	129.662	2.675	75.512	28.587	10.052	58.65	1.193
2320	46.087	5.569	2.322	131.029	2.732	72.492	25.777	8.686	83.586	0.837
2124	45.688	5.962	2.827	130.448	2.736	73.301	34.354	10.872	58.386	1.199
1879	47.301	6.12	2.069	129.707	2.672	75.459	27.722	10.445	68.661	1.019
333	46.882	6.24	1.617	134.501	2.675	62.132	21.874	8.465	89.305	0.783
2517	46.222	5.288	2.518	132.56	2.756	72.565	23.818	9.331	74.537	0.939
1381	46.107	6.103	1.999	129.684	2.689	75.893	30.726	10.321	81.939	0.854
293	47.674	6.238	2.146	134.251	2.738	60.825	15.988	5.412	66.888	1.044
1836	47.345	6.134	1.813	129.895	2.707	75.438	22.531	11.627	80.535	0.869
259	47.731	6.241	2.4	133.016	2.722	60.151	16.156	6.629	61.864	1.145
611	47.629	6.207	1.891	136.466	2.725	69.143	27.91	7.518	76.547	0.914
359	48.205	6.24	2.164	134.988	2.743	62.934	28.252	6.984	97.562	1.121
1616	45.986	6.08	2.486	129.826	2.733	75.554	23.805	12.172	68.878	1.016
1350	46.224	6.109	1.739	129.944	2.685	75.957	30.391	9.266	92.499	0.757
736	44.582	6.141	4.248	132.671	2.772	71.727	26.972	6.578	43.486	1.61
464	49.919	6.285	1.797	136.527	2.724	66.098	22.539	7.137	66.275	1.056
1171	46.713	6.149	2.386	131.494	2.693	76.602	21.293	8.385	65.574	1.067
1878	47.318	6.121	2.135	129.707	2.674	75.459	24.43	10.393	66.974	1.045
2538	45.966	5.293	2.444	132.675	2.799	72.572	35.912	10.465	80.532	0.867
1445	46.084	6.127	2.734	129.73	2.817	75.945	26.088	9.821	59.856	1.169
207	48.896	6.265	2.121	123.84	2.714	58.963	14.545	6.617	61.032	1.146
1869	47.019	6.112	2.51	129.565	2.695	75.471	28.054	10.461	61.011	1.147
119	48.534	6.611	2.803	123.552	2.691	58.172	17.029	7.759	56.463	1.403
2268	47.274	5.569	1.818	130.55	2.721	72.471	22.389	8.488	94.955	0.737
2053	47.351	5.952	1.654	130.24	2.692	74.312	26.389	10.752	85.523	0.818
2466	46.717	5.372	1.951	132.253	2.721	72.547	24.449	8.301	95.977	0.729
1583	47.677	6.092	2.51	129.679	2.762	75.718	34.542	12.881	59.894	1.169
1087	47.748	6.135	1.359	131.109	2.685	76.6	19.746	6.446	88.391	0.792
402	47.737	6.294	1.751	135.308	2.724	64.392	19.457	6.423	78.853	0.888
2385	45.027	5.399	5.31	131.561	2.815	72.515	24.763	8.232	40.541	1.726
1431	46.499	6.162	2.298	129.6	2.675	75.953	29.319	8.558	67.532	1.036
209	47.152	6.282	2.145	123.84	2.72	58.963	15.246	6.762	68.802	1.016
137	48.51	6.279	2.864	122.688	2.691	58.269	18.354	7.125	60.98	1.417
288	47.831	6.219	2.231	133.879	2.754	60.707	18.385	5.028	65.273	1.07
2099	47.373	5.944	1.482	130.501	2.668	73.723	26.43	10.713	80.821	0.866
1437	46.6	6.142	2.481	129.634	2.747	75.963	25.224	8.735	66.212	1.057
1718	45.476	6.082	2.869	129.835	2.711	75.15	22.308	8.909	62.919	1.112
809	46.455	6.117	2.264	131.923	2.688	72.934	27.427	7.919	69.421	0.988
2234	47.553	5.95	1.401	130.284	2.644	72.46	24.76	10.764	91.883	0.762
1366	48.7	6.099	1.889	129.826	2.698	75.897	30.96	9.337	68.825	1.017
1726	46.916	6.087	1.436	129.594	2.718	75.207	21.957	9.102	87.077	0.804
1773	45.588	6.084	1.879	129.773	2.715	75.326	25.177	11.985	93.034	0.752
2004	45.765	6.112	3.065	129.899	2.704	75.016	27.304	11.326	53.254	1.314
2365	44.768	5.554	3.817	131.402	2.78	72.508	27.571	8.418	55.692	1.196
613	47.693	6.195	2.011	136.354	2.721	69.27	27.467	7.559	72.168	0.97
2378	46.859	5.383	4.815	131.508	2.71	72.512	24.96	9.149	35.2	1.988
1781	47.733	6.095	1.838	129.888	2.682	75.331	27.435	11.975	76.407	0.916
385	49.272	6.286	1.812	135.254	2.7	63.753	19.942	5.556	67.487	1.037
2345	46.509	5.558	2.415	131.242	2.709	72.501	54.365	7.544	83.176	0.841
2547	47.483	5.295	2.07	132.752	2.736	72.576	38.38	11.471	91.101	0.769
300	47.312	6.24	1.609	134.139	2.724	61.024	17.953	6.039	91.8	0.761
688	46.925	6.199	2.091	133.987	2.709	70.777	24.423	7.917	73.203	0.956
2723	46.994	5.228	2.362	133.811	2.696	75.87	27.266	9.852	36.058	1.941
2282	46.465	5.548	2.704	130.656	2.726	72.476	27.125	8.895	69.037	1.014
1258	47.827	6.139	0.178	131.718	2.657	76.679	19.274	11.067	95.952	0.729
1392	46.4	6.101	2.146	129.712	2.694	75.871	31.867	11.096	72.969	0.959
1126	47.229	6.145	1.841	131.192	2.718	76.634	19.705	9.676	80.428	0.87
1862	46.415	6.12	2.4	129.56	2.709	75.464	27.306	10.737	67.119	1.043
287	47.831	6.22	2.262	133.879	2.754	60.707	18.151	4.995	64.105	1.089
2669	46.384	5.228	3.947	133.519	2.669	74.659	20.933	11.179	19.855	3.525
656	46.486	6.205	5.752	135.299	2.784	70.128	28.947	5.943	28.598	2.447
2360	45.935	5.558	2.409	131.348	2.75	72.506	25.977	8.48	89.622	0.809
1306	49.39	6.103	1.208	131.096	2.672	76.398	22.711	9.259	69.419	1.008
2526	46.101	5.298	2.297	132.598	2.722	72.567	28.898	9.801	81.45	0.859
2545	47.433	5.292	2.061	132.752	2.713	72.576	37.857	11.478	81.765	0.855
2052	47.219	5.959	1.693	130.24	2.696	74.312	26.343	10.744	85.746	0.816
2069	47.65	5.95	1.37	130.367	2.684	74.144	22.501	10.57	90.946	0.77
366	49.407	6.242	2.601	135.061	2.71	63.138	25.451	6.568	48.962	1.378
2299	46.985	5.545	2.259	130.816	2.714	72.483	26.957	9.919	75.631	0.925
1652	46.902	6.108	2.374	129.818	2.732	75.338	26.269	12.099	66.674	1.05
860	47.768	6.125	1.51	131.239	2.673	73.964	27.141	9.866	78.234	0.893
1502	45.58	5.921	5.957	129.692	2.773	76.157	21.283	12.375	34.962	2.002
1380	46	6.105	2.011	129.725	2.695	75.892	31.063	10.267	81.787	0.856
336	47.133	6.265	1.445	134.501	2.698	62.132	20.048	8.596	96.669	0.723
111	48.85	6.963	2.881	123.84	2.645	58.092	15.788	7.266	86.284	1.585
118	48.39	6.628	2.739	123.84	2.687	58.168	16.208	7.691	55.016	1.4
857	47.068	6.137	1.517	131.239	2.685	73.964	26.464	9.689	96.624	0.723
204	48.824	6.275	2.14	123.84	2.709	58.963	12.847	6.531	61.922	1.13
499	46.903	6.292	2.004	136.815	2.719	66.89	29.66	7.453	76.441	0.916
2389	44.971	5.397	4.018	131.615	2.819	72.517	27.53	7.953	47.231	1.482
1477	46.449	5.946	5.582	129.599	2.788	76.087	25.148	11.357	30.67	2.282
772	44.755	6.131	5.171	132.719	2.788	72.289	28.014	6.72	40.406	2.021
1658	46.304	6.091	2.598	129.704	2.726	75.305	30.067	11.691	62.975	1.111
2539	45.966	5.302	2.41	132.713	2.789	72.574	36.529	10.583	81.425	0.858
2238	47.519	5.948	1.53	130.284	2.648	72.46	27.302	10.342	62.388	1.122
303	47.831	6.249	1.543	134.225	2.721	61.179	16.57	6.125	87.488	0.799
2670	46.161	5.235	3.734	133.519	2.668	74.659	20.41	11.133	21.155	3.308
1618	45.849	6.104	2.488	129.889	2.724	75.494	24.417	12.233	67.482	1.037
2471	46.665	5.322	2.146	132.253	2.708	72.547	26.34	8.516	85.853	0.815
609	47.678	6.215	1.778	136.466	2.722	69.143	29.083	7.397	79.844	0.877
1207	47.181	6.179	1.754	131.48	2.705	76.637	23.411	10.557	82.448	0.849
2628	46.683	5.273	1.66	133.25	2.708	73.717	22.199	10.61	92.687	0.755
1716	45.79	6.088	2.514	129.835	2.723	75.15	23.224	9.028	73.492	0.952
1457	44.86	5.742	2.319	129.687	2.812	76.001	27.592	12.158	90.892	0.77
1587	47.557	6.102	2.479	129.679	2.696	75.718	31.799	12.787	58.995	1.186
844	46.429	6.126	1.734	131.194	2.708	73.729	27.947	8.937	89.933	0.778
1150	46.767	6.143	2.449	131.325	2.706	76.632	21.751	11.058	63.694	1.099
447	46.771	6.287	2.402	136.152	2.75	65.647	19.521	7.24	65.371	1.071
2661	46.086	5.213	3.573	133.48	2.729	74.525	21.824	10.533	24.111	2.903
2572	48.129	5.287	1.909	132.905	2.685	72.586	32.488	10.737	71.432	0.973
409	46	6.279	1.78	135.651	2.707	64.573	17.954	6.615	92.772	0.754
2490	46.388	5.335	2.173	132.407	2.756	72.556	26.454	10.793	85.501	0.819
580	48.526	6.302	2.03	137.178	2.7	68.46	38.474	7.565	66.114	1.059
2731	45.79	5.228	3.22	133.806	2.789	76.005	23.219	10.622	24.209	2.891
1968	46.278	6.12	2.951	129.902	2.679	75.502	26.758	11.416	60.141	1.164
439	47.693	6.298	2.343	136.214	2.746	65.448	18.631	7.089	63.243	1.107
125	49.215	6.335	2.994	123.264	2.709	58.205	15.612	7.745	62.066	1.539
2277	46.358	5.556	2.392	130.656	2.715	72.476	27.427	9.377	80.562	0.869
2594	47.475	5.263	1.504	133.059	2.691	73.044	32.756	8.709	93.187	0.751
625	47.019	6.179	2.382	136.136	2.726	69.499	27.011	7.075	64.829	1.08
628	46.902	6.198	2.372	136.136	2.716	69.499	26.412	6.811	65.499	1.069
1427	46.748	6.151	2.537	129.677	2.672	75.938	30.867	9.056	61.26	1.142
883	46.619	6.125	1.207	131.189	2.668	74.467	26.656	10.03	93.624	0.748
1765	46.346	6.075	2.417	129.822	2.741	75.308	28.813	11.582	64.211	1.09
677	46.463	6.196	2.292	134.565	2.712	70.51	27.455	8.337	69.785	1.003
1969	46.51	6.119	3.104	129.902	2.687	75.502	26.997	11.442	54.67	1.28
1336	46.688	6.101	1.557	130.348	2.69	76.024	28.127	8.834	94.051	0.744
1324	46.906	6.092	1.463	130.682	2.687	76.164	28.559	8.594	99.316	0.705
438	47.651	6.302	2.34	136.214	2.744	65.448	18.625	7.07	63.264	1.106
294	47.518	6.236	1.944	134.251	2.736	60.825	15.849	5.555	71.702	0.974
2380	46.188	5.368	4.765	131.561	2.727	72.515	26.341	8.952	36.746	1.904
1663	47.124	6.089	2.16	129.7	2.69	75.268	27.533	11.151	68.877	1.016
2274	45.755	5.55	2.15	130.603	2.708	72.474	25.153	9.207	88.62	0.79
2100	47.373	5.949	1.487	130.555	2.664	73.638	27.034	10.677	76.323	0.917
2630	46.563	5.262	1.581	133.289	2.711	73.852	18.64	10.668	95.674	0.732
1142	47.114	6.139	2.366	131.311	2.709	76.617	22.719	10.881	64.338	1.088
1198	47.213	6.184	1.424	131.607	2.684	76.605	21.412	10.392	96.505	0.725
1604	47.132	6.092	2.235	129.688	2.707	75.622	24.578	12.086	67.252	1.041
1420	47.98	6.136	2.47	129.66	2.679	75.939	33.475	10.184	67.128	1.043
1519	45.08	5.911	4.735	129.713	2.758	76.143	23.276	12.335	35.657	1.963
121	48.987	6.536	2.915	123.552	2.705	58.172	18.024	7.82	54.287	1.461
1753	46.187	6.095	2.743	129.834	2.71	75.264	25.073	10.055	56.709	1.234
792	45.149	6.143	2.498	132.405	2.785	72.594	28.553	9.437	74.464	0.945
231	46.646	6.249	2.282	130.56	2.72	59.462	14.023	6.519	69.527	1.006
1873	46.879	6.106	2.426	129.565	2.688	75.471	26.156	10.411	62.661	1.117
2331	45.153	5.556	2.57	131.082	2.762	72.494	23.716	7.543	78.907	0.887
174	49.46	6.263	1.725	123.6	2.717	58.512	13.469	7.693	69.542	0.992
2611	46.717	5.261	1.63	133.135	2.707	73.314	27.639	7.957	91.203	0.767
2712	46.749	5.226	1.692	133.787	2.711	75.601	26.128	9.155	47.708	1.467
1624	47.183	6.087	2.124	129.889	2.737	75.494	24.876	12.542	70.833	0.988
1588	47.557	6.102	2.453	129.784	2.69	75.656	31.744	12.786	60.309	1.161
1106	47.526	6.132	1.674	131.146	2.675	76.622	18.269	7.997	75.802	0.923
2734	45.765	5.239	2.884	133.8	2.831	76.139	25.152	10.416	25.022	2.797
2118	45.951	5.954	2.951	130.437	2.708	73.386	33.505	10.813	58.999	1.186
1085	47.777	6.138	1.336	131.109	2.675	76.6	20.112	6.539	83.246	0.841
101	52.037	7.614	4.766	123.84	2.683	58.061	18.382	8.376	23.265	2.458
1717	45.578	6.084	2.737	129.835	2.715	75.15	22.587	8.945	67.293	1.04
937	47.258	6.129	1.313	131.069	2.675	75.671	21.233	7.481	91.474	0.765
434	46.735	6.306	2.361	136.023	2.73	65.293	18.576	7.116	67.541	1.036
646	48.273	6.183	4.535	135.65	2.765	69.902	30.177	6.216	34.89	2.006
102	52.309	7.52	4.527	123.84	2.679	58.061	18.549	8.061	23.582	2.43
2358	45.541	5.557	2.266	131.348	2.74	72.506	27.583	8.597	86.239	0.786
1677	47.011	6.108	1.767	129.717	2.747	75.183	29.166	9.582	80.403	0.87
319	47.738	6.241	1.621	134.333	2.702	61.539	25.003	6.273	87.973	0.795
278	47.654	6.238	2.606	133.673	2.745	60.554	17.447	4.955	58.288	1.216
1424	47.264	6.142	2.596	129.677	2.679	75.938	35.824	9.52	57.403	1.219
2425	45.895	5.369	2.224	131.934	2.698	72.531	30.562	10.244	82.174	0.852
1333	47.2	6.075	1.528	130.348	2.692	76.024	29.163	8.793	93.736	0.747
1821	47.487	6.124	1.758	129.84	2.689	75.4	25.568	10.534	78.871	0.887
1331	48.212	6.082	1.503	130.418	2.701	76.102	29.504	8.783	82.457	0.849
843	46.429	6.129	1.804	131.321	2.706	73.588	30.119	8.901	86.526	0.809
2681	45.914	5.234	1.556	133.596	2.673	74.928	21.824	9.406	52.496	1.333
797	46.315	6.133	1.835	132.135	2.742	72.724	23.713	8.245	87.175	0.803
484	46.91	6.268	1.946	136.723	2.705	66.504	36.145	7.125	77.879	0.899
1609	47.186	6.09	2.081	129.776	2.712	75.583	23.759	11.902	71.496	0.979
1487	45.165	5.92	5.083	129.758	2.778	76.124	20.297	11.924	33.621	2.082
784	45.362	6.142	3.865	132.468	2.816	72.528	28.957	9.012	45.112	1.44
2580	48.144	5.27	1.648	132.943	2.669	72.641	30.343	10.846	69.6	1.008
