# Supplementary material for: Reservoir parameters prediction based on spatially transferred long short-term memory network
Source: PLoS One. 2024 Jan 30;19(1):e0296506. doi: 10.1371/journal.pone.0296506 (PMC10826947; doi:10.1371/journal.pone.0296506)
Supplement: S3 Data — (XLSX) [file pone.0296506.s003.xlsx]

## Sheet: Sheet1
	AC	CAL	CNL	DAZ	DEN	DEV	GR	PE	SW	POR
232	48.287	6.569	1.437	80.874	2.751	28.258	22.285	8.756	11.358	1.756
233	48.523	6.529	2.057	80.944	2.765	28.248	20.003	8.01	9.091	2.341
234	48.219	6.497	2.886	80.959	2.781	28.238	18.432	7.357	7.741	2.918
235	47.53	6.484	3.231	80.847	2.788	28.233	18.232	7.791	7.322	3.256
236	47.53	6.466	3.599	80.645	2.793	28.223	18.656	9.152	7.694	3.264
237	46.921	6.455	3.636	80.231	2.785	28.214	19.649	9.973	8.612	3.061
238	46.583	6.451	3.634	79.984	2.778	28.209	20.269	9.853	10.173	2.694
239	46.605	6.446	3.64	79.544	2.768	28.199	21.381	8.631	11.863	2.364
240	46.767	6.447	3.76	79.789	2.772	28.19	21.64	6.924	11.591	2.42
241	46.871	6.449	3.886	80.146	2.78	28.185	21.506	6.313	9.79	2.796
242	46.871	6.454	4.153	80.695	2.799	28.176	21.349	6.181	8.132	3.224
243	46.809	6.456	4.226	80.833	2.806	28.171	21.491	6.48	7.44	3.338
244	46.659	6.459	4.193	81.069	2.81	28.162	21.923	7.069	6.909	3.392
245	46.552	6.463	4.008	81.327	2.801	28.153	21.805	7.461	6.726	3.261
246	46.62	6.466	3.921	81.545	2.795	28.148	21.442	7.55	6.42	3.13
247	46.62	6.478	3.809	81.756	2.785	28.139	20.945	7.542	5.959	3.026
248	46.766	6.5	3.693	81.989	2.783	28.129	21.184	7.345	5.367	2.977
249	46.937	6.513	3.637	82.103	2.785	28.124	21.446	7.297	4.781	2.981
250	47.014	6.54	3.507	82.362	2.794	28.114	21.922	7.887	4.386	2.975
251	47.048	6.563	3.27	82.826	2.806	28.103	22.629	8.25	4.246	2.913
252	47.068	6.574	3.18	82.94	2.811	28.097	23.038	8.178	4.193	2.89
253	47.068	6.6	3.13	83.017	2.822	28.086	23.53	7.609	4.133	2.935
254	47.123	6.617	3.081	83.027	2.827	28.081	23.347	7.217	4.179	2.927
255	47.342	6.66	2.903	83.18	2.834	28.07	22.47	6.525	4.165	2.92
256	47.765	6.706	2.827	83.531	2.833	28.061	22.093	6.454	3.985	2.965
257	48.466	6.726	2.737	83.634	2.828	28.056	22.264	7.204	3.871	2.891
258	49.114	6.759	2.279	83.881	2.809	28.048	22.818	8.345	3.939	2.663
259	49.114	6.784	1.721	84.055	2.781	28.039	23.369	9.42	4.165	2.354
260	49.54	6.797	1.461	84.043	2.765	28.034	23.719	9.94	4.579	2.006
261	49.403	6.833	0.987	84.063	2.736	28.025	25.769	10.98	5.437	1.586
335	46.815	6.594	1.628	80.013	2.724	27.448	25.428	5.455	9.327	1.603
336	46.815	6.547	2.46	79.79	2.746	27.437	25.191	3.982	8.527	2.301
337	46.706	6.509	3.374	79.521	2.767	27.427	24.036	2.874	7.455	2.972
338	46.83	6.494	3.748	79.359	2.774	27.422	23.07	2.691	7.038	3.296
339	47.277	6.473	4.267	78.827	2.779	27.413	20.933	2.895	6.482	3.63
340	47.913	6.467	4.511	78.353	2.774	27.404	19.64	3.336	5.894	3.951
341	48.432	6.468	4.539	78.103	2.77	27.399	19.481	3.505	5.433	4.22
342	48.432	6.479	4.458	78.115	2.767	27.39	19.793	3.698	5.198	4.389
343	48.482	6.486	4.405	78.332	2.767	27.385	20.158	3.73	5.358	4.356
344	48.238	6.495	4.414	78.769	2.77	27.376	20.728	3.782	5.704	4.332
345	47.832	6.488	4.565	78.997	2.768	27.366	20.893	4.068	6.336	4.263
346	47.713	6.479	4.64	79.041	2.764	27.361	21.096	4.304	7.135	4.2
347	47.644	6.455	4.749	79.449	2.75	27.351	21.805	4.665	7.812	4.203
348	47.644	6.435	4.912	79.903	2.731	27.341	21.823	4.561	8.152	4.244
349	47.79	6.429	5.05	80.34	2.723	27.336	21.357	4.422	7.853	4.408
350	48.162	6.427	5.329	80.927	2.713	27.325	20.256	4.34	7.271	4.633
351	48.74	6.438	5.369	81.385	2.712	27.315	19.618	4.543	6.813	4.83
352	49.157	6.449	5.253	81.415	2.715	27.31	19.456	4.639	6.854	4.811
353	49.157	6.475	5.067	81.653	2.727	27.3	19.364	4.694	6.929	4.853
354	49.147	6.495	4.619	81.726	2.739	27.291	19.28	4.781	7.414	4.616
355	48.726	6.5	4.434	81.848	2.744	27.287	19.095	4.868	7.862	4.357
356	48.297	6.496	4.277	81.929	2.748	27.281	18.47	5.097	8.016	4.195
357	48.049	6.49	4.31	82.041	2.748	27.278	18.105	5.238	7.711	4.174
358	48.088	6.477	4.474	82.23	2.743	27.274	17.574	5.78	7.159	4.217
359	48.088	6.469	4.633	82.314	2.739	27.272	18.124	6.804	6.548	4.305
360	48.349	6.469	4.708	82.307	2.737	27.272	18.996	7.299	6.034	4.444
361	48.579	6.474	4.882	82.23	2.734	27.273	21.184	7.603	5.701	4.593
362	48.693	6.486	5.018	82.082	2.728	27.276	22.075	6.959	5.562	4.694
363	48.489	6.493	5.039	82.074	2.725	27.278	21.728	6.508	5.58	4.691
364	48.489	6.501	5.032	81.86	2.72	27.284	20.435	5.75	5.656	4.619
365	48.256	6.494	5.02	81.534	2.721	27.291	19.945	5.308	5.69	4.568
366	48.083	6.485	5.005	81.371	2.726	27.294	20.281	5.132	5.755	4.522
367	48.121	6.464	4.957	80.838	2.741	27.303	21.751	4.664	5.876	4.487
368	48.277	6.457	4.955	80.543	2.751	27.307	22.534	4.419	5.951	4.535
369	48.563	6.456	5.103	80.318	2.765	27.317	23.539	4.329	5.894	4.693
370	48.563	6.472	5.484	80.412	2.766	27.327	23.884	5.077	5.696	4.966
371	49.085	6.483	5.711	80.398	2.759	27.333	24.259	5.639	5.438	5.347
372	49.567	6.497	6.035	80.082	2.737	27.344	26.374	6.659	5.362	5.647
373	49.934	6.495	6.049	79.497	2.715	27.356	28.215	7.296	5.549	5.763
374	49.791	6.489	5.988	79.205	2.709	27.362	27.928	7.427	5.99	5.685
375	49.791	6.481	5.919	78.722	2.71	27.375	25.543	7.238	6.409	5.661
376	49.487	6.489	5.945	78.464	2.725	27.388	23.859	6.737	6.725	5.685
377	49.107	6.499	5.922	78.56	2.733	27.394	23.802	6.535	7.125	5.516
378	49.149	6.517	5.721	78.631	2.746	27.408	24.006	6.253	7.316	5.385
379	49.308	6.515	5.48	78.736	2.751	27.421	23.384	5.96	7.328	5.319
380	49.443	6.505	5.398	78.656	2.751	27.428	22.941	5.826	7.315	5.309
381	49.443	6.476	5.285	78.654	2.751	27.442	22.4	5.68	7.435	5.282
382	49.101	6.463	5.229	78.552	2.752	27.449	22.419	5.629	7.828	5.137
383	48.517	6.452	5.11	78.496	2.752	27.464	22.918	5.377	8.439	4.892
384	47.935	6.459	5.056	78.34	2.747	27.479	23.606	5.218	9.152	4.639
385	47.642	6.465	5.019	78.286	2.743	27.487	24.026	5.161	9.91	4.427
386	47.579	6.474	5.051	78.249	2.731	27.503	24.813	5.772	10.373	4.351
387	47.579	6.474	5.303	78.243	2.72	27.52	24.736	7.573	10.243	4.43
388	47.703	6.472	5.464	78.195	2.716	27.528	24.535	8.616	9.614	4.591
389	47.849	6.466	5.624	78.225	2.718	27.544	24.736	9.773	8.935	4.694
390	47.922	6.458	5.523	78.156	2.73	27.561	26.181	9.491	8.231	4.696
391	47.749	6.452	5.431	78.091	2.738	27.57	27.004	9.131	7.442	4.597
392	47.749	6.433	5.187	78.083	2.749	27.589	27.94	8.378	6.799	4.405
393	47.466	6.422	5.012	77.995	2.751	27.598	27.923	8.062	6.535	4.14
394	47.147	6.404	4.584	77.956	2.747	27.617	27.137	7.743	6.741	3.843
395	47.039	6.4	4.295	77.935	2.738	27.636	26.514	7.667	7.135	3.652
396	47.045	6.406	4.252	78.006	2.734	27.644	26.532	7.547	7.405	3.607
397	47.272	6.434	4.282	77.915	2.735	27.661	26.315	7.071	7.265	3.636
398	47.272	6.479	4.224	77.882	2.743	27.675	24.525	6.652	6.475	3.701
399	47.409	6.507	4.107	77.879	2.748	27.682	23.258	6.541	5.391	3.642
400	47.595	6.575	3.71	77.871	2.753	27.695	21.846	6.462	4.487	3.395
401	47.399	6.664	3.168	77.816	2.748	27.706	23.871	6.647	3.891	2.976
457	47.968	6.571	1.939	78.207	2.706	27.373	18.737	8.872	6.523	2.056
458	47.475	6.541	2.634	78.23	2.719	27.362	19.391	9.321	8.044	2.546
459	47.475	6.501	3.26	78.171	2.738	27.352	20.492	9.315	10.105	2.984
460	47.048	6.476	3.495	78.191	2.749	27.348	21.327	8.722	10.939	3.323
461	46.81	6.426	3.827	78.327	2.774	27.338	23.907	6.279	12.335	3.341
462	46.814	6.391	3.982	78.206	2.795	27.33	26.82	3.783	15.45	2.873
463	47.06	6.381	4.01	78.041	2.802	27.326	27.677	2.994	16.68	2.702
464	47.06	6.364	4.046	77.903	2.811	27.319	27.825	2.38	15.679	2.82
465	47.518	6.341	4.102	77.679	2.814	27.312	27.358	2.702	13.77	3.098
466	47.881	6.325	4.133	77.579	2.816	27.309	27.267	3.045	12.261	3.352
467	48.072	6.291	4.167	77.189	2.819	27.304	26.612	3.776	10.996	3.62
468	47.914	6.268	4.162	76.767	2.82	27.299	24.728	4.474	10.074	3.852
469	47.629	6.265	4.161	76.46	2.818	27.297	23.78	4.847	9.732	3.896
470	47.629	6.279	4.176	76.141	2.806	27.294	22.573	5.644	9.786	3.776
471	47.344	6.293	4.184	75.971	2.798	27.292	22.087	6.003	9.937	3.611
472	47.281	6.325	4.167	75.835	2.783	27.29	20.843	6.429	9.984	3.506
473	47.313	6.346	4.11	75.82	2.773	27.287	19.851	6.497	9.996	3.449
474	47.405	6.35	4.079	75.729	2.77	27.286	19.801	6.593	10.381	3.307
475	47.438	6.355	3.994	75.64	2.765	27.283	20.454	7.367	11.032	3.112
476	47.438	6.374	3.812	75.581	2.762	27.28	21.056	8.714	11.81	2.893
477	47.427	6.395	3.696	75.384	2.763	27.278	21.102	9.218	11.898	2.806
478	47.464	6.462	3.527	75.087	2.772	27.274	20.677	9.009	11	2.913
479	47.813	6.542	3.463	74.813	2.781	27.268	20.206	7.65	9.746	3.132
480	48.401	6.573	3.443	74.848	2.783	27.265	20.205	7.943	8.79	3.331
481	48.401	6.601	3.411	74.954	2.778	27.258	20.979	9.46	8.12	3.496
482	48.893	6.597	3.421	75.215	2.772	27.254	21.755	10.207	7.643	3.625
483	48.798	6.579	3.516	75.835	2.761	27.247	23.509	11.085	7.393	3.665
484	48.265	6.593	3.644	76.372	2.757	27.24	25.039	11.847	7.372	3.598
485	47.669	6.626	3.694	76.346	2.758	27.236	25.622	12.494	7.49	3.474
486	47.402	6.748	3.735	76.528	2.765	27.23	26.445	13.758	7.709	3.325
487	47.402	6.921	3.725	76.813	2.773	27.225	27.344	13.466	8.022	3.18
488	47.44	7.009	3.729	77.04	2.776	27.223	27.885	12.651	8.643	3.005
489	47.59	7.145	3.759	77.662	2.778	27.219	28.909	10.904	9.534	2.854
490	47.705	7.195	3.753	77.79	2.771	27.213	28.987	10.471	10.731	2.729
491	47.77	7.187	3.748	77.944	2.763	27.21	28.533	10.796	11.749	2.712
492	47.77	7.122	3.799	78.061	2.741	27.202	27.772	11.642	12.651	2.719
493	47.838	7.02	3.969	78.015	2.72	27.193	28.597	11.312	13.127	2.763
494	47.859	6.96	4.055	77.916	2.713	27.188	29.551	10.547	13.062	2.856
495	47.913	6.83	4.12	77.739	2.708	27.177	31.117	8.753	12.139	3.096
496	47.94	6.764	4.086	77.713	2.711	27.172	31.465	8.209	11.03	3.374
497	47.94	6.657	3.939	77.642	2.719	27.161	31.388	8.386	10.232	3.562
498	48.028	6.605	3.803	77.71	2.726	27.152	30.315	9.56	10.084	3.522
499	48.008	6.598	3.77	77.66	2.728	27.147	29.43	10.01	9.96	3.488
500	48.008	6.609	3.79	77.74	2.729	27.137	27.524	10.26	9.737	3.519
501	48.008	6.626	3.904	77.739	2.733	27.127	26.212	10.183	9.419	3.61
502	47.958	6.632	3.964	77.721	2.737	27.122	25.676	10.117	9.063	3.723
503	47.86	6.637	4.04	77.787	2.751	27.111	24.74	9.618	8.725	3.809
504	47.652	6.647	3.883	77.863	2.765	27.101	24.929	8.918	8.588	3.725
505	47.396	6.66	3.637	77.94	2.768	27.096	25.651	9.033	8.892	3.343
506	47.396	6.705	2.868	78.046	2.763	27.086	27.965	10.737	9.876	2.718
507	47.317	6.765	2.086	78.194	2.744	27.076	30.41	12.765	11.985	1.958
508	47.293	6.794	1.813	78.252	2.732	27.071	31.222	13.145	13.631	1.427
529	47.309	7.1	2.893	77.075	2.562	26.907	42.784	14.94	7.129	1.43
530	47.384	7.147	3.122	77.001	2.575	26.902	45.548	14.75	6.43	1.914
531	47.482	7.177	3.502	76.926	2.614	26.891	51.892	14.907	6.436	2.396
532	47.514	7.125	3.892	76.664	2.66	26.881	56.71	15.187	6.84	2.905
533	47.853	7.085	4.033	76.508	2.683	26.875	57.25	14.934	7.599	3.389
534	47.853	7.014	4.096	76.255	2.73	26.863	53.426	13.086	8.487	3.715
535	47.912	6.984	4.038	76.156	2.751	26.857	49.275	11.706	8.849	3.835
536	47.828	6.914	3.871	75.708	2.785	26.845	38.521	9.463	8.736	3.767
537	47.258	6.802	3.748	75.123	2.798	26.833	28.626	8.814	8.463	3.482
538	46.998	6.732	3.716	74.882	2.796	26.827	25.243	8.846	7.682	3.334
539	46.998	6.599	3.661	74.799	2.781	26.815	21.869	8.906	7.07	3.233
540	46.859	6.534	3.605	74.839	2.762	26.803	21.568	8.896	6.709	3.206
541	46.997	6.537	3.594	74.747	2.755	26.798	22.104	9.025	6.878	3.181
542	47	6.609	3.615	74.781	2.744	26.787	23.535	9.859	7.615	3.158
543	47.048	6.736	3.744	74.827	2.738	26.776	23.458	12.023	8.774	3.231
544	47.056	6.802	3.816	74.781	2.736	26.771	22.64	12.374	10.213	3.331
545	47.056	6.896	4.015	74.705	2.732	26.762	20.874	12.188	11.323	3.472
546	47.066	6.911	4.133	74.624	2.731	26.757	20.546	11.88	11.692	3.608
547	47.013	6.874	4.406	74.561	2.73	26.749	21.2	11.329	11.42	3.71
548	47.016	6.782	4.725	74.525	2.725	26.741	22.138	11.077	10.423	3.841
549	47.233	6.734	4.873	74.482	2.719	26.737	22.372	11.093	9.03	4.037
550	47.233	6.651	5.073	74.385	2.705	26.73	21.981	11.4	7.998	4.191
551	47.512	6.597	4.978	74.321	2.692	26.724	20.932	11.756	7.645	4.157
552	47.686	6.582	4.777	74.356	2.691	26.722	21.324	11.836	8.03	3.882
553	47.777	6.579	4.221	74.38	2.702	26.716	27.131	11.834	8.639	3.601
554	47.815	6.627	3.905	74.46	2.729	26.713	38.609	11.711	8.854	3.531
555	47.747	6.672	3.939	74.413	2.746	26.711	43.704	11.568	8.436	3.742
556	47.747	6.788	4.208	74.305	2.777	26.708	47.461	11.185	8.597	3.736
557	47.51	6.9	4.379	74.12	2.795	26.706	44.413	11.06	8.521	3.854
558	47.279	6.939	4.402	74.016	2.797	26.705	42.913	11.116	8.819	3.792
559	47.196	6.972	4.355	73.703	2.792	26.702	42.972	11.26	9.051	3.737
560	47.293	6.968	4.264	73.562	2.785	26.7	44.283	11.536	9.219	3.688
561	47.293	6.937	3.973	73.208	2.772	26.697	47.637	11.829	9.442	3.599
562	47.357	6.886	3.774	72.797	2.764	26.694	49.961	12.63	9.482	3.531
563	47.351	6.858	3.775	72.779	2.764	26.693	50.349	12.971	9.146	3.505
564	47.114	6.81	3.856	73.12	2.771	26.689	49.734	13.15	8.796	3.424
565	46.724	6.783	3.814	73.659	2.782	26.686	47.767	12.712	8.727	3.24
566	46.181	6.775	3.692	73.821	2.785	26.685	46.603	12.654	9.22	2.947
567	46.181	6.762	3.704	74.134	2.782	26.681	44.235	13.587	10.104	2.664
568	45.732	6.743	3.969	74.709	2.772	26.678	41.213	14.274	11.44	2.395
569	45.549	6.733	4.151	74.973	2.767	26.676	39.379	14.024	12.399	2.273
570	45.819	6.716	4.399	75.449	2.764	26.671	35.542	12.438	11.928	2.416
571	46.39	6.709	4.414	75.593	2.767	26.669	33.818	10.774	10.41	2.779
572	47.028	6.696	4.27	75.649	2.779	26.663	31.791	10.305	9.251	3.072
573	47.028	6.678	4.041	75.683	2.793	26.657	33.233	10.074	8.72	3.146
574	47.51	6.668	4.041	75.701	2.798	26.653	35.293	9.893	8.86	2.991
575	47.568	6.653	3.773	75.841	2.801	26.646	40.466	9.785	9.761	2.664
576	47.486	6.657	3.463	75.85	2.791	26.638	43.125	9.543	10.512	2.456
577	47.258	6.668	3.291	75.996	2.783	26.634	43.37	9.451	11.046	2.286
578	47.258	6.7	2.928	76.139	2.762	26.626	43.933	9.242	11.159	2.125
579	47.212	6.728	2.744	76.404	2.751	26.618	45.94	9.038	10.866	1.939
