# Supplementary material for: Reservoir parameters prediction based on spatially transferred long short-term memory network
Source: PLoS One. 2024 Jan 30;19(1):e0296506. doi: 10.1371/journal.pone.0296506 (PMC10826947; doi:10.1371/journal.pone.0296506)
Supplement: S4 Data — (XLSX) [file pone.0296506.s004.xlsx]

## Sheet: Sheet1
	AC	CAL	CNL	DAZ	DEN	DEV	GR	PE	SW	POR
175	46.033	6.359	3.245	102.155	2.804	71.351	44.995	10.836	31.711	1.55
176	46.695	6.355	3.395	102.183	2.806	71.364	41.919	10.782	10.43	2.197
177	47.339	6.352	3.545	102.23	2.814	71.378	41.561	10.734	9.647	2.51
178	47.846	6.35	3.615	102.216	2.819	71.385	42.089	10.719	9.071	2.783
179	47.846	6.343	3.749	102.265	2.828	71.398	43.552	10.696	8.872	2.942
180	47.489	6.335	3.865	102.25	2.832	71.412	45.761	10.678	9.974	2.69
181	47.102	6.337	3.904	102.263	2.831	71.419	47.465	10.671	13.069	2.124
182	46.636	6.371	3.931	102.261	2.824	71.432	52.127	10.672	21.264	1.393
183	46.509	6.406	3.935	102.271	2.821	71.439	54.739	10.681	38.427	0.815
184	46.437	6.497	3.978	102.265	2.82	71.453	59.028	10.699	47.95	0.642
185	46.437	6.569	4.081	102.239	2.826	71.466	60.365	10.675	38.909	0.837
186	46.565	6.587	4.129	102.264	2.83	71.473	59.77	10.637	24.512	1.419
187	46.906	6.596	4.165	102.252	2.838	71.486	56.979	10.52	15.763	2.223
188	47.817	6.595	4.106	102.258	2.841	71.5	53.79	10.432	11.769	2.978
189	48.251	6.597	4.051	102.255	2.842	71.507	52.414	10.421	9.991	3.51
190	48.251	6.601	3.915	102.262	2.842	71.52	50.014	10.413	9.347	3.727
191	48.842	6.6	3.763	102.264	2.842	71.534	48.021	10.325	8.868	3.837
192	48.864	6.599	3.691	102.33	2.842	71.541	47.39	10.262	8.548	3.819
193	48.836	6.595	3.573	102.365	2.842	71.554	47.232	10.198	8.239	3.777
194	48.426	6.594	3.538	102.351	2.842	71.568	47.525	10.16	7.872	3.776
195	48.124	6.599	3.533	102.37	2.844	71.575	47.888	9.686	7.538	3.772
196	48.124	6.617	3.612	102.402	2.845	71.588	47.578	8.868	7.117	3.831
197	47.856	6.636	3.668	102.407	2.845	71.595	47.416	8.564	6.82	3.864
198	47.766	6.698	3.772	102.425	2.845	71.609	47.222	8.232	6.7	3.848
199	47.647	6.784	3.838	102.432	2.846	71.622	46.293	8.009	6.648	3.828
200	47.56	6.827	3.858	102.464	2.846	71.629	45.368	7.908	6.671	3.759
201	47.56	6.889	3.891	102.434	2.847	71.643	43.32	7.769	6.882	3.554
202	47.629	6.91	3.926	102.467	2.848	71.656	42.013	7.738	6.996	3.366
203	47.662	6.911	3.946	102.478	2.848	71.663	41.592	7.743	7.017	3.22
204	47.532	6.91	3.986	102.527	2.847	71.677	40.631	7.718	7.064	3.094
205	47.346	6.912	4.016	102.535	2.846	71.691	39.602	7.643	7.212	2.989
206	47.605	6.913	4.02	102.587	2.845	71.697	39.444	7.611	7.44	2.917
207	47.605	6.914	3.995	102.587	2.844	71.711	40.605	7.578	7.344	3.022
208	47.957	6.915	3.969	102.572	2.845	71.725	41.877	7.566	6.834	3.345
209	48.412	6.922	3.915	102.653	2.846	71.731	44.782	7.522	6.202	3.794
210	48.258	6.937	3.874	102.627	2.843	71.745	46.341	7.477	5.875	4.118
211	48.1	6.929	3.857	102.681	2.84	71.752	46.514	7.46	6.03	4.128
212	48.071	6.918	3.831	102.664	2.83	71.766	49.16	7.394	6.289	4.048
213	48.071	6.903	3.835	102.749	2.82	71.779	60.968	7.354	6.538	3.94
214	47.973	6.898	3.851	102.831	2.816	71.786	69.382	7.415	7.055	3.656
215	47.857	6.895	3.884	102.849	2.815	71.8	79.853	7.757	7.497	3.395
216	47.662	6.893	3.872	102.897	2.821	71.814	74.496	8.343	7.504	3.31
217	47.775	6.887	3.843	102.653	2.825	71.82	70.09	8.691	7.451	3.258
218	47.775	6.871	3.752	102.875	2.833	71.834	68.474	9.365	7.87	3.05
219	48.013	6.867	3.696	102.941	2.836	71.848	70.229	9.614	9.133	2.636
220	48.329	6.876	3.572	102.975	2.84	71.855	68.489	9.797	10.358	2.318
221	48.451	6.896	3.456	103.007	2.844	71.869	56.815	9.738	10.194	2.331
222	48.871	6.9	3.413	103.028	2.846	71.875	50.828	9.729	9.154	2.568
223	48.871	6.885	3.371	103.097	2.847	71.889	44.464	9.759	8.142	2.874
224	48.871	6.867	3.402	103.41	2.847	71.903	44.329	9.795	7.939	2.993
225	49.073	6.865	3.442	103.464	2.846	71.91	45.284	9.842	7.995	3.094
226	49.073	6.875	3.546	103.476	2.846	71.924	47.594	9.935	8.203	3.192
227	49.476	6.888	3.614	103.496	2.846	71.938	49.737	9.993	8.355	3.328
228	49.073	6.89	3.611	102.837	2.847	71.945	50.877	10.037	8.306	3.493
229	49.073	6.889	3.524	102.804	2.848	71.958	53.541	10.13	8.618	3.37
230	48.468	6.891	3.371	102.786	2.85	71.972	56.385	10.203	8.969	2.971
231	48.266	6.898	3.292	102.826	2.851	71.979	57.612	10.233	8.98	2.559
232	47.863	6.917	3.15	102.855	2.853	71.993	59.193	10.284	8.857	2.213
233	47.317	6.924	3.089	102.881	2.853	72.007	59.502	10.314	9.801	1.763
234	46.954	6.93	2.991	102.932	2.853	72.014	59.463	10.4	10.413	1.528
235	46.954	6.928	2.925	102.922	2.853	72.028	59.49	10.522	11.008	1.431
236	46.822	6.928	2.895	102.957	2.853	72.035	59.956	10.584	11.416	1.438
237	46.941	6.925	2.815	102.956	2.852	72.049	62.09	10.689	10.426	1.699
238	47.76	6.912	2.712	103.005	2.85	72.063	64.511	10.793	9.143	2.089
239	48.678	6.902	2.661	102.981	2.849	72.07	65.09	10.856	7.818	2.602
240	48.678	6.887	2.58	103.048	2.848	72.084	65.256	11.006	6.867	3.096
241	49.369	6.885	2.536	103.03	2.847	72.098	67.544	11.16	6.645	3.384
242	49.806	6.887	2.537	103.167	2.847	72.105	70.442	11.229	7.358	3.379
243	49.976	6.889	2.591	103.234	2.847	72.119	77.832	11.353	9.296	3.129
244	49.519	6.886	2.634	103.238	2.848	72.133	80.36	11.423	12.128	2.861
245	49.2	6.88	2.714	103.266	2.848	72.14	78.583	11.573	15.156	2.632
246	49.2	6.882	2.738	103.241	2.85	72.154	67.101	11.71	15.339	2.709
247	48.532	6.885	2.716	103.25	2.851	72.161	59.332	11.776	14.134	2.718
248	48.313	6.886	2.613	103.254	2.851	72.176	44.555	11.899	12.15	2.667
249	48.358	6.876	2.498	103.28	2.85	72.19	34.773	12.014	10.141	2.646
250	48.513	6.871	2.45	103.301	2.849	72.197	31.912	12.069	8.816	2.687
251	48.513	6.873	2.379	103.261	2.847	72.211	28.741	12.177	8.322	2.768
252	48.669	6.888	2.384	103.306	2.847	72.225	27.492	12.285	8.758	2.836
253	48.468	6.898	2.438	103.318	2.847	72.232	27.462	12.336	10.194	2.802
254	48.569	6.917	2.625	103.34	2.847	72.247	28.406	12.419	12.457	2.646
255	48.669	6.93	2.783	103.312	2.846	72.261	29.41	12.477	13.743	2.608
256	49.879	6.934	2.82	103.374	2.845	72.268	29.458	12.503	13.77	2.714
257	49.879	6.933	2.837	103.388	2.843	72.282	28.727	12.549	12.052	3.206
258	50.484	6.928	2.84	103.367	2.842	72.297	28.209	12.569	10.912	3.644
259	50.887	6.91	2.877	103.438	2.84	72.304	27.149	12.599	10.038	4.142
260	51.089	6.896	2.967	103.422	2.839	72.318	25.871	12.628	9.812	4.457
261	51.29	6.897	3.022	103.441	2.839	72.326	25.251	12.649	10.301	4.458
262	51.492	6.912	3.124	103.423	2.839	72.34	24.609	12.712	10.42	4.521
263	51.492	6.928	3.214	103.413	2.84	72.354	24.697	12.793	9.763	4.773
264	51.089	6.932	3.266	103.437	2.841	72.362	24.748	12.833	9.482	4.744
265	50.685	6.936	3.404	103.491	2.842	72.376	24.658	12.901	9.381	4.624
266	50.685	6.94	3.587	103.485	2.844	72.391	24.823	12.955	9.213	4.567
267	50.585	6.94	3.692	103.531	2.844	72.398	25.129	12.98	8.946	4.584
268	50.585	6.932	3.935	103.484	2.843	72.413	25.773	13.027	8.764	4.599
269	50.484	6.917	4.262	103.494	2.84	72.427	25.706	13.064	8.766	4.672
270	50.484	6.915	4.474	103.497	2.838	72.435	25.422	13.078	9.093	4.86
271	50.484	6.939	4.998	103.527	2.832	72.449	25.371	13.111	10.157	5.106
272	50.887	6.967	5.299	103.506	2.828	72.457	26.073	13.134	12.865	5.101
273	51.29	7.037	5.928	103.585	2.814	72.471	29.037	13.188	15.608	5.346
274	51.29	7.092	6.536	103.575	2.795	72.486	32.337	13.236	16.943	5.588
275	52.097	7.109	6.829	103.567	2.792	72.493	33.465	13.256	15.118	6.099
276	52.398	7.127	7.45	103.6	2.791	72.508	34.693	13.29	12.59	6.387
277	53.008	7.132	8.29	103.597	2.796	72.523	35.725	13.319	10.14	6.742
278	53.618	7.132	8.873	103.62	2.8	72.53	36.539	13.33	8.388	7.298
279	53.618	7.133	10.508	103.729	2.81	72.545	39.667	13.333	7.676	7.879
280	54.228	7.149	12.86	103.688	2.806	72.56	47.839	13.285	8.145	8.391
281	54.837	7.17	14.296	103.691	2.796	72.567	55.293	13.241	10.285	8.615
282	55.447	7.304	17.54	103.648	2.749	72.582	77.798	13.146	15.67	8.252
283	55.447	7.454	19.187	103.662	2.716	72.597	91.554	13.109	39.932	5.042
284	56.463	7.955	21.717	103.668	2.65	72.605	116.95	13.048	72.719	3.131
285	56.463	8.564	21.991	103.664	2.612	72.62	129.457	12.942	95.458	2.346
287	55.854	8.803	18.075	103.566	2.67	72.642	117.108	12.675	88.703	2.184
288	55.854	8.174	14.87	103.562	2.728	72.658	97.688	12.478	43.109	4.575
289	53.821	7.73	13.585	103.59	2.749	72.665	88.126	12.38	24.821	5.907
290	53.821	6.964	11.728	103.597	2.769	72.68	73.807	12.179	22.651	5.941
291	51.992	6.619	10.547	103.58	2.772	72.695	67.425	12.031	24.692	5.382
292	51.992	6.573	10.109	103.58	2.775	72.703	65.992	11.953	27.36	4.977
293	50.772	6.552	9.409	103.485	2.788	72.718	62.523	11.763	32.444	4.366
294	50.772	6.498	8.867	103.489	2.805	72.734	55.94	11.582	36.807	3.824
295	50.163	6.456	8.642	103.528	2.811	72.741	52.072	11.503	35.318	3.747
296	50.163	6.381	8.249	103.517	2.816	72.757	45.507	11.356	31.848	3.795
297	49.553	6.357	8.064	103.485	2.816	72.772	43.273	11.276	28.45	3.847
298	48.943	6.344	7.712	103.483	2.815	72.78	40.905	11.108	25.803	3.786
299	48.943	6.35	7.497	103.474	2.813	72.795	40.858	10.96	23.625	3.669
300	48.638	6.35	7.478	103.564	2.812	72.803	41.346	10.899	21.779	3.621
301	48.638	6.327	7.547	103.476	2.815	72.818	41.926	10.769	20.996	3.533
302	48.333	6.287	7.499	103.414	2.822	72.834	40.561	10.615	20.551	3.426
303	48.333	6.271	7.36	103.395	2.826	72.842	39.306	10.529	17.921	3.644
304	47.927	6.254	6.891	103.428	2.832	72.857	37.038	10.352	16.138	3.616
305	47.927	6.244	6.363	103.424	2.836	72.873	35.822	10.203	14.997	3.433
306	47.825	6.239	6.127	103.431	2.839	72.881	35.279	10.141	13.704	3.329
307	47.825	6.233	5.715	103.527	2.843	72.896	33.315	10.01	12.399	3.302
308	47.724	6.234	5.524	103.509	2.845	72.912	31.792	9.938	11.769	3.152
309	47.724	6.235	5.161	103.468	2.847	72.92	28.489	9.794	10.584	3.196
310	48.333	6.225	4.846	103.436	2.846	72.936	26.429	9.683	9.12	3.366
311	48.943	6.217	4.714	103.36	2.846	72.943	26.022	9.634	7.63	3.62
312	48.943	6.203	4.492	103.352	2.845	72.959	25.8	9.527	6.522	3.775
313	48.943	6.193	4.298	103.348	2.845	72.975	25.886	9.492	5.786	3.796
314	49.35	6.189	4.203	103.386	2.845	72.983	26.12	9.48	5.159	3.902
315	49.35	6.184	4.004	103.432	2.846	72.999	27.113	9.402	4.861	3.983
316	49.35	6.193	3.775	103.487	2.845	73.015	28.173	9.304	4.968	3.989
317	48.333	6.205	3.644	103.459	2.843	73.023	28.436	9.276	5.354	3.927
318	48.333	6.228	3.37	103.424	2.836	73.039	28.582	9.267	6.275	3.562
319	47.724	6.235	3.114	103.43	2.828	73.055	28.851	9.3	7.233	3.196
320	47.114	6.231	2.996	103.362	2.827	73.063	29.002	9.333	8.297	2.832
321	47.114	6.226	2.757	103.313	2.83	73.079	28.713	9.385	9.117	2.554
322	47.317	6.226	2.636	103.286	2.835	73.096	28.15	9.299	9.326	2.429
323	47.52	6.231	2.418	103.342	2.845	73.104	26.669	8.738	9.245	2.388
324	47.52	6.236	2.271	103.37	2.851	73.12	25.524	8.323	9.176	2.363
325	47.52	6.239	2.224	103.395	2.852	73.128	25.118	8.29	9.26	2.293
326	48.028	6.245	2.164	103.351	2.851	73.144	24.38	8.677	8.932	2.322
327	48.537	6.241	2.143	103.329	2.848	73.161	23.631	9.609	8.357	2.489
328	48.943	6.238	2.16	103.198	2.846	73.169	23.321	10.086	8.072	2.719
329	48.943	6.242	2.296	103.128	2.844	73.185	22.999	10.811	8.322	2.968
330	48.602	6.261	2.632	103.164	2.841	73.202	23.021	11.371	9.721	3.039
331	48.74	6.269	2.894	103.196	2.84	73.21	23.045	11.655	11.483	3.221
332	49.553	6.267	3.603	103.275	2.839	73.227	23.027	12.193	13.041	3.667
333	49.553	6.258	4.031	103.271	2.839	73.243	23.116	12.397	14.564	4.213
334	49.553	6.243	4.934	103.19	2.841	73.251	23.903	12.583	16.29	4.633
335	49.553	6.243	5.704	103.179	2.84	73.268	25.353	12.549	17.957	4.834
336	49.553	6.245	5.958	103.135	2.839	73.276	26.058	12.504	19.316	4.905
337	49.553	6.244	6.096	103.142	2.833	73.293	27.089	12.396	20.314	4.883
338	49.553	6.23	5.752	103.148	2.829	73.31	27.809	12.293	20.865	4.753
339	49.553	6.222	5.457	103.111	2.828	73.318	28.061	12.248	20.823	4.552
340	49.553	6.214	4.78	103.081	2.832	73.335	27.858	12.137	19.883	4.377
341	49.959	6.219	4.14	103.098	2.839	73.352	26.393	11.976	17.691	4.358
342	49.959	6.224	3.869	103.091	2.843	73.36	25.433	11.884	15.184	4.439
343	50.569	6.229	3.471	103.097	2.849	73.377	23.916	11.694	13.032	4.605
344	50.434	6.234	3.312	103.092	2.852	73.394	23.279	11.486	11.755	4.776
345	50.298	6.239	3.319	103.072	2.853	73.403	23.115	11.372	11.57	4.825
346	50.298	6.249	3.446	103.059	2.854	73.42	22.867	11.146	12.047	4.863
347	50.163	6.251	3.533	103.067	2.855	73.437	22.919	11.047	12.934	4.866
348	50.163	6.246	3.713	103.043	2.857	73.446	23.735	10.882	13.911	4.808
349	49.553	6.24	3.927	103.049	2.858	73.463	24.928	10.788	14.904	4.62
350	49.553	6.241	4.064	103.016	2.859	73.471	25.211	10.778	15.604	4.377
351	49.451	6.247	4.388	103.004	2.857	73.489	24.855	10.804	15.19	4.324
352	49.451	6.245	4.705	102.966	2.852	73.506	24.154	10.828	14.395	4.321
353	49.35	6.238	4.834	102.929	2.85	73.514	23.995	10.828	13.802	4.302
354	49.756	6.224	5.028	102.922	2.846	73.532	24.239	10.84	13.318	4.341
355	50.366	6.223	5.157	102.914	2.844	73.549	25.186	10.885	12.878	4.452
356	49.553	6.227	5.197	102.917	2.843	73.558	25.768	10.918	12.567	4.546
357	49.553	6.237	5.21	102.92	2.843	73.575	26.495	11.033	13.266	4.286
358	49.639	6.244	5.127	102.939	2.843	73.593	26.016	11.23	13.211	4.271
359	49.339	6.247	5.062	102.957	2.843	73.602	25.41	11.318	12.934	4.362
360	49.247	6.254	4.927	102.906	2.843	73.619	24.152	11.417	12.797	4.47
361	49.292	6.255	4.872	102.918	2.844	73.628	23.686	11.447	12.777	4.605
362	49.603	6.251	4.82	102.945	2.845	73.646	23.159	11.455	12.749	4.758
363	49.603	6.233	4.83	102.957	2.846	73.664	23.019	11.213	12.347	4.988
364	49.898	6.224	4.833	102.991	2.846	73.672	22.97	10.967	11.652	5.232
365	50.253	6.215	4.772	102.942	2.844	73.69	22.589	10.269	10.804	5.475
366	50.579	6.22	4.621	102.96	2.843	73.708	21.786	9.325	10.125	5.626
367	50.849	6.224	4.548	102.929	2.842	73.717	21.422	8.858	9.691	5.706
368	50.849	6.228	4.492	102.971	2.843	73.735	21.358	8.349	9.37	5.787
369	50.961	6.23	4.57	102.976	2.845	73.753	22.191	8.154	9.028	5.868
370	50.782	6.232	4.63	102.951	2.847	73.762	22.655	7.996	8.775	5.79
371	50.419	6.237	4.707	102.974	2.85	73.78	23.043	7.648	8.523	5.598
372	50.218	6.24	4.706	102.967	2.851	73.798	22.899	7.512	8.178	5.408
373	50.08	6.247	4.639	102.964	2.852	73.807	22.296	7.209	7.761	5.276
374	50.08	6.256	4.556	102.918	2.853	73.825	22.022	6.855	7.396	5.155
375	49.779	6.261	4.529	102.936	2.853	73.834	22.123	6.736	7.205	4.971
376	49.471	6.267	4.512	103.004	2.853	73.978	22.54	6.589	7.15	4.749
377	49.518	6.268	4.542	102.998	2.851	73.871	22.806	6.441	7.095	4.585
378	49.761	6.269	4.576	103.013	2.85	73.88	22.819	6.384	6.939	4.56
379	49.761	6.271	4.679	103.02	2.847	73.898	22.598	6.318	6.696	4.669
380	49.812	6.264	4.782	103.013	2.844	73.917	22.038	6.108	6.505	4.792
381	49.595	6.256	4.808	103.014	2.842	73.926	21.692	5.985	6.394	4.845
382	49.13	6.237	4.777	103.011	2.839	73.944	21.2	5.818	6.355	4.778
383	48.652	6.23	4.662	103.008	2.838	73.963	21.334	5.693	6.314	4.603
384	48.025	6.233	4.609	102.968	2.838	73.972	21.598	5.642	6.143	4.409
385	48.025	6.25	4.594	102.954	2.84	73.991	22.108	5.62	5.851	4.269
386	47.987	6.258	4.652	103.003	2.841	74.01	22.305	5.665	5.541	4.288
387	48.24	6.261	4.883	103.056	2.844	74.019	23.307	5.8	5.44	4.4
388	49.161	6.247	5.183	103.01	2.846	74.038	26.711	5.889	5.664	4.527
389	50.21	6.239	5.333	103.005	2.846	74.047	29.369	5.911	6.084	4.626
390	50.21	6.232	5.611	103.013	2.846	74.066	34.623	5.95	6.561	4.617
391	51.528	6.239	5.811	102.941	2.844	74.085	36.953	6.1	6.405	4.85
392	52.379	6.245	5.844	102.955	2.843	74.094	36.774	6.196	5.823	5.179
393	52.111	6.254	5.719	103.004	2.843	74.113	34.916	6.306	5.25	5.307
394	51.064	6.255	5.373	102.998	2.844	74.132	32.565	6.271	4.957	5.075
395	49.339	6.252	5.165	103.004	2.846	74.142	31.468	6.217	5.011	4.524
396	49.339	6.243	4.788	102.972	2.848	74.161	29.697	6.147	5.477	3.715
397	48.05	6.237	4.642	102.978	2.849	74.18	29.055	6.156	5.957	3.024
398	47.438	6.226	4.429	103.01	2.849	74.189	27.999	6.208	6.107	2.631
399	47.178	6.219	4.262	103.072	2.85	74.209	26.747	6.162	5.977	2.453
400	46.734	6.217	4.172	103.053	2.85	74.218	25.946	6.031	5.694	2.408
401	46.306	6.219	3.976	103.061	2.85	74.237	24.073	5.595	5.494	2.38
402	46.306	6.233	3.798	103.081	2.85	74.257	22.429	5.255	5.436	2.347
403	45.609	6.242	3.738	103.051	2.848	74.266	22.017	5.225	5.993	2.161
404	45.72	6.254	3.728	103.017	2.84	74.286	22.259	5.375	6.929	2.009
405	45.858	6.246	3.915	103.069	2.828	74.305	23.089	5.524	8.223	1.992
406	46.003	6.238	4.084	103.08	2.825	74.315	23.368	5.511	10.29	2.073
407	46.003	6.226	4.519	103.098	2.824	74.334	23.834	5.314	13.622	2.215
408	46.433	6.224	4.956	103.076	2.825	74.354	24.752	4.589	16.435	2.489
409	47.277	6.225	5.132	103.113	2.825	74.364	25.234	4.477	17.497	2.831
410	48.371	6.231	5.343	103.12	2.825	74.383	25.595	4.315	16.239	3.285
411	48.831	6.236	5.369	103.144	2.827	74.403	25.492	4.226	13.914	3.766
412	48.654	6.247	5.282	103.139	2.835	74.413	25.367	3.957	12.032	4.029
413	48.654	6.252	5.098	103.119	2.846	74.433	25.753	3.632	10.712	4.036
414	48.406	6.253	5.012	103.132	2.851	74.443	26.028	3.517	9.546	3.909
415	47.916	6.254	4.897	103.154	2.857	74.463	26.531	3.47	8.485	3.707
416	47.452	6.25	4.824	103.17	2.858	74.482	26.783	3.649	7.572	3.466
417	46.955	6.246	4.772	103.14	2.857	74.492	26.698	3.771	6.904	3.203
418	46.955	6.238	4.587	103.162	2.855	74.512	26.052	3.933	6.509	2.895
419	46.494	6.239	4.314	103.208	2.852	74.532	25.211	3.96	6.152	2.566
420	45.81	6.241	4.178	103.154	2.849	74.542	24.95	3.973	6.074	2.162
421	45.269	6.246	3.991	103.225	2.843	74.563	25.059	4.05	6.46	1.739
422	45.334	6.248	3.96	103.216	2.838	74.583	25.419	4.089	7.127	1.43
423	45.169	6.252	4.03	103.281	2.827	74.593	26.435	4.061	7.353	1.344
424	45.169	6.249	4.236	103.243	2.816	74.613	27.533	3.865	8.082	1.267
425	45.984	6.244	4.368	103.258	2.813	74.623	28.086	3.777	7.316	1.512
426	46.936	6.231	4.626	103.274	2.812	74.643	28.959	3.698	6.207	1.943
427	48.101	6.216	4.785	103.258	2.816	74.664	28.933	3.659	5.439	2.403
428	49.283	6.207	4.804	103.248	2.82	74.674	28.529	3.602	4.81	2.908
429	49.283	6.19	4.726	103.278	2.828	74.694	27.383	3.381	4.294	3.407
430	49.729	6.182	4.548	103.271	2.836	74.715	26.254	3.166	4.058	3.687
431	49.632	6.183	4.44	103.239	2.839	74.725	25.682	3.12	4.028	3.787
432	48.972	6.191	4.202	103.216	2.845	74.746	24.453	3.11	4.183	3.752
433	48.161	6.194	3.965	103.273	2.849	74.766	23.393	3.116	4.522	3.606
434	47.946	6.193	3.86	103.266	2.85	74.777	23.041	3.123	4.951	3.414
435	47.946	6.187	3.692	103.225	2.849	74.797	22.646	3.126	5.177	3.332
436	47.984	6.184	3.631	103.231	2.847	74.818	22.475	3.126	5.138	3.359
437	48.341	6.181	3.539	103.262	2.841	74.828	21.985	3.16	4.866	3.473
438	48.896	6.177	3.465	103.28	2.832	74.849	21.653	3.259	4.508	3.599
439	49.273	6.175	3.43	103.318	2.827	74.86	21.718	3.323	4.251	3.661
440	49.454	6.17	3.379	103.334	2.822	74.88	21.969	3.444	4.163	3.659
441	49.454	6.168	3.382	103.353	2.822	74.901	21.614	3.52	4.192	3.648
442	48.639	6.167	3.408	103.381	2.823	74.912	21.612	3.53	4.588	3.379
443	47.537	6.168	3.493	103.383	2.825	74.933	23.591	3.512	5.709	2.752
444	46.603	6.169	3.595	103.424	2.824	74.954	26.613	3.499	7.962	2.005
445	46.531	6.168	3.645	103.437	2.822	74.964	27.095	3.485	10.57	1.519
446	46.531	6.165	3.748	103.484	2.815	74.986	26.3	3.415	10.879	1.495
447	47.135	6.167	3.85	103.497	2.808	75.007	28.161	3.434	10.312	1.605
448	47.271	6.172	3.89	103.548	2.805	75.017	30.596	3.503	11.633	1.428
449	47.165	6.188	3.914	103.596	2.802	75.039	33.743	3.73	14.049	1.169
450	47.063	6.193	3.89	103.635	2.801	75.049	32.834	3.871	13.045	1.239
451	47.154	6.194	3.793	103.672	2.8	75.07	27.795	4.132	10.071	1.627
452	47.154	6.18	3.71	103.689	2.802	75.092	24.878	4.127	8.232	2.017
453	47.304	6.169	3.704	103.994	2.803	75.103	25.157	3.961	7.282	2.397
454	47.655	6.143	3.797	104.072	2.807	75.124	26.756	3.407	7.422	2.557
455	47.85	6.123	4.021	104.103	2.811	75.145	27.047	3.207	7.787	2.751
456	48.704	6.118	4.171	104.162	2.813	75.156	26.874	3.189	8.022	3.05
457	48.704	6.115	4.513	104.244	2.819	75.178	26.934	3.153	7.724	3.549
458	49.192	6.113	4.833	103.348	2.826	75.199	27.109	3.116	7.439	3.98
459	49.918	6.113	4.956	103.356	2.826	75.21	26.976	3.098	7.097	4.441
460	50.445	6.123	5.113	103.36	2.814	75.232	26.954	3.062	6.824	4.865
461	50.767	6.134	5.158	103.361	2.807	75.254	27.434	3.043	6.745	5.099
462	50.742	6.163	5.222	103.365	2.803	75.264	29.024	3.078	6.817	5.162
463	50.742	6.193	5.244	103.371	2.807	75.286	29.54	3.147	6.993	5.121
464	50.304	6.204	5.224	103.37	2.81	75.297	29.035	3.182	7.236	5.002
465	50.016	6.214	5.122	103.378	2.815	75.319	27.429	3.252	7.407	4.875
466	49.479	6.222	5.014	103.383	2.814	75.341	26.607	3.347	7.594	4.695
467	48.763	6.231	4.971	103.389	2.812	75.352	26.682	3.407	7.953	4.403
468	48.763	6.263	4.851	103.394	2.808	75.374	27.347	3.529	8.47	4.02
469	47.901	6.302	4.653	103.4	2.803	75.396	28.023	3.651	9.076	3.577
470	47.155	6.317	4.555	103.404	2.802	75.407	28.329	3.639	9.678	3.153
471	46.609	6.338	4.354	103.41	2.801	75.429	29.204	3.614	10.373	2.758
472	46.348	6.352	4.128	103.412	2.803	75.451	30.949	3.59	11.449	2.357
473	46.023	6.358	3.997	103.418	2.805	75.462	32.184	3.59	13.504	1.91
474	46.023	6.364	3.786	103.42	2.808	75.484	34.647	3.468	18.407	1.379
475	45.991	6.36	3.735	103.424	2.809	75.495	35.395	3.407	23.98	1.038
476	46.24	6.336	3.719	103.43	2.812	75.518	34.997	3.286	23.75	1.049
477	46.624	6.31	3.73	103.428	2.819	75.54	32.215	3.387	18.425	1.409
478	46.836	6.303	3.732	103.432	2.824	75.551	30.47	3.438	13.964	1.932
479	46.836	6.302	3.732	103.439	2.834	75.574	27.805	3.54	12.014	2.385
480	47.067	6.317	3.727	103.446	2.84	75.596	27.398	3.59	11.895	2.615
481	47.191	6.326	3.716	103.448	2.841	75.607	27.881	3.59	12.686	2.608
482	46.857	6.331	3.68	103.454	2.84	75.63	28.954	3.59	13.696	2.428
483	46.615	6.325	3.665	103.453	2.837	75.652	29.185	3.59	13.917	2.223
484	46.317	6.324	3.673	103.457	2.836	75.663	29.108	3.59	13.033	2.097
485	46.317	6.328	3.69	103.462	2.833	75.686	29.254	3.407	12.11	1.987
486	46.485	6.33	3.686	103.461	2.831	75.709	29.583	3.225	11.476	1.935
487	46.149	6.324	3.641	103.466	2.832	75.72	30.489	3.225	11.989	1.816
488	45.898	6.316	3.563	103.47	2.846	75.743	31.223	3.225	13.487	1.652
489	45.673	6.318	3.518	103.478	2.852	75.754	31.386	3.225	15.772	1.459
490	45.626	6.329	3.439	103.482	2.853	75.777	31.11	3.651	18.234	1.298
491	45.626	6.337	3.407	103.485	2.85	75.8	30.172	3.691	19.77	1.242
492	45.462	6.339	3.408	103.492	2.85	75.811	29.664	3.731	21.652	1.189
493	45.461	6.346	3.415	103.503	2.852	75.834	29.078	3.813	23.092	1.154
494	45.354	6.354	3.397	103.505	2.854	75.857	29.243	3.893	23.97	1.121
495	45.818	6.355	3.379	103.547	2.855	75.868	29.43	3.934	23.983	1.092
496	45.818	6.351	3.351	103.608	2.854	75.891	29.584	4.015	19.447	1.277
497	46.023	6.347	3.371	103.58	2.847	75.914	29.377	4.015	15.22	1.482
498	46.088	6.348	3.401	103.601	2.841	75.926	29.19	4.015	12.729	1.632
499	46.115	6.357	3.477	103.624	2.829	75.949	28.734	4.015	11.323	1.753
500	46.054	6.362	3.509	103.65	2.825	75.972	28.497	3.966	10.617	1.843
501	46.153	6.367	3.536	103.673	2.824	75.984	28.057	3.869	10.392	1.895
502	46.153	6.362	3.526	103.708	2.83	76.007	27.764	3.772	10.323	1.964
503	46.73	6.36	3.527	103.702	2.835	76.019	27.745	3.772	10.038	2.139
504	47.433	6.36	3.581	103.721	2.841	76.042	28.123	3.651	9.64	2.412
505	47.631	6.362	3.691	103.748	2.84	76.065	28.865	3.529	9.516	2.664
506	47.804	6.36	3.743	103.812	2.838	76.077	29.165	3.459	9.76	2.815
507	47.804	6.352	3.797	103.736	2.833	76.1	29.251	5.123	9.865	2.958
508	47.747	6.342	3.795	103.695	2.833	76.124	28.491	7.227	9.738	3.071
509	47.955	6.337	3.789	103.726	2.835	76.135	27.871	7.311	9.081	3.266
510	47.848	6.326	3.794	103.724	2.843	76.159	26.662	7.45	8.355	3.446
511	47.923	6.322	3.803	103.655	2.849	76.182	26.294	7.381	7.942	3.522
512	47.793	6.321	3.827	103.548	2.859	76.194	26.143	7.347	7.706	3.576
513	47.793	6.325	3.86	103.546	2.86	76.218	26.315	6.902	7.817	3.522
514	47.951	6.323	3.882	103.565	2.853	76.229	26.41	6.569	8.093	3.425
515	47.819	6.312	3.921	103.547	2.827	76.253	26.613	6.537	8.466	3.299
516	48.003	6.31	3.919	103.523	2.806	76.277	26.744	7.481	8.802	3.168
517	47.793	6.316	3.89	103.538	2.801	76.289	26.801	8.104	8.912	3.048
518	47.793	6.331	3.763	103.51	2.796	76.312	27.097	8.837	9.224	2.778
519	47.448	6.335	3.541	103.539	2.787	76.336	27.554	8.438	9.732	2.376
520	46.796	6.333	3.403	103.582	2.781	76.348	27.676	8.191	10.49	1.896
521	46.125	6.329	3.118	103.651	2.771	76.372	27.646	8.295	16.664	1.058
522	45.69	6.331	2.903	103.679	2.782	76.396	27.706	9.186	21.505	0.62
523	45.543	6.334	2.841	103.675	2.797	76.407	27.799	9.626	20.309	0.536
524	45.543	6.34	2.807	103.669	2.826	76.431	27.767	9.694	14.254	0.695
525	45.564	6.343	2.827	103.698	2.834	76.455	27.613	9.41	9.933	0.949
526	45.853	6.351	2.921	103.666	2.837	76.467	27.31	9.202	7.957	1.222
527	46.339	6.363	3.066	103.637	2.835	76.491	27.067	9.389	7.042	1.528
528	46.696	6.371	3.147	103.586	2.834	76.503	26.833	9.467	6.49	1.887
529	46.626	6.384	3.307	103.626	2.832	76.527	26.153	9.63	6.132	2.236
530	46.626	6.404	3.464	103.657	2.828	76.551	25.741	9.774	5.96	2.414
531	46.582	6.422	3.55	103.683	2.826	76.564	25.783	9.779	5.616	2.489
532	46.412	6.48	3.757	103.636	2.824	76.588	26.421	9.819	5.157	2.493
533	46.578	6.545	4.009	103.626	2.824	76.612	28.101	9.915	4.788	2.429
534	46.766	6.57	4.144	103.602	2.824	76.624	29.573	9.92	4.842	2.224
535	46.766	6.602	4.412	103.565	2.819	76.648	33.804	9.924	6.069	1.745
536	47.2	6.61	4.547	103.533	2.814	76.672	36.116	10	9.077	1.224
537	47.418	6.61	4.82	103.536	2.798	76.685	39.482	10.122	13.187	0.902
538	47.797	6.593	5.073	103.529	2.782	76.709	40.725	10.151	13.849	0.921
539	48.009	6.583	5.172	103.44	2.775	76.721	41.151	10.224	11.716	1.163
540	47.567	6.571	5.291	103.189	2.766	76.745	42.671	10.299	9.741	1.43
541	47.567	6.577	5.302	103.718	2.76	76.77	44.353	10.235	9.316	1.501
542	47.296	6.584	5.272	105.604	2.758	76.782	44.746	10.167	9.373	1.49
543	46.879	6.598	5.142	103.215	2.757	76.807	44.321	9.992	9.605	1.439
544	47.063	6.607	4.924	103.151	2.764	76.956	42.425	9.652	9.266	1.454
545	47.082	6.609	4.793	103.334	2.77	76.843	40.986	9.371	8.119	1.601
546	47.082	6.614	4.536	103.418	2.785	76.868	37.64	8.498	7.139	1.745
547	47.357	6.615	4.328	103.441	2.798	76.892	34.647	7.243	6.319	1.932
548	47.424	6.613	4.251	103.435	2.803	76.905	33.455	6.635	5.855	2.093
549	47.753	6.607	4.153	103.412	2.812	76.929	31.538	5.832	5.587	2.253
550	47.672	6.605	4.131	103.405	2.816	76.954	30.741	5.661	5.39	2.417
551	47.635	6.604	4.116	103.385	2.825	76.966	29.584	5.523	5.348	2.504
552	47.635	6.603	4.068	103.368	2.831	76.991	29.256	5.451	5.349	2.524
553	47.352	6.601	4.002	103.36	2.833	77.003	29.249	5.436	5.485	2.413
554	47.097	6.594	3.776	103.35	2.831	77.028	28.958	5.448	5.677	2.233
555	46.743	6.595	3.516	103.321	2.823	77.053	28.6	5.47	5.864	2.038
556	46.335	6.6	3.422	103.306	2.818	77.065	28.817	5.503	6.138	1.818
557	46.335	6.609	3.369	103.336	2.812	77.09	30.212	5.752	6.592	1.578
558	46.264	6.599	3.491	103.365	2.811	77.115	31.445	6.132	6.718	1.469
559	46.424	6.588	3.591	103.25	2.812	77.128	31.507	6.285	6.447	1.526
560	46.719	6.574	3.794	103.235	2.809	77.152	30.878	6.669	6.178	1.691
561	47.003	6.584	3.926	103.287	2.798	77.177	30.758	6.947	6.524	1.81
562	47.111	6.596	3.962	103.258	2.79	77.19	31.322	7.159	7.954	1.75
563	47.111	6.619	4.019	103.241	2.775	77.215	33.573	7.661	11.122	1.476
564	47.265	6.625	4.062	103.234	2.771	77.227	34.783	7.854	11.702	1.549
565	47.106	6.623	4.189	103.248	2.773	77.252	35.717	7.911	12.311	1.572
566	46.9	6.617	4.299	103.295	2.788	77.277	33.911	7.524	11.489	1.729
567	46.46	6.617	4.316	103.314	2.797	77.29	32.561	7.272	10.057	1.967
568	46.46	6.617	4.257	103.265	2.813	77.315	30.757	6.93	9.372	2.063
569	46.146	6.613	4.12	103.253	2.822	77.34	30.277	6.743	9.28	2.034
570	46.296	6.617	4.049	103.232	2.824	77.353	29.933	6.588	9.079	2.03
571	46.413	6.599	3.937	103.213	2.827	77.378	28.487	6.211	8.534	2.111
572	46.7	6.588	3.894	103.219	2.83	77.403	27.399	6.132	7.742	2.277
573	47.012	6.585	3.904	103.189	2.832	77.416	27.5	6.177	6.876	2.512
574	47.012	6.589	3.987	103.203	2.841	77.441	28.602	6.305	6.056	2.806
575	47.281	6.595	4.05	103.23	2.839	77.466	29.143	6.386	5.467	3.091
576	47.548	6.613	4.173	103.211	2.84	77.479	29.579	6.691	5.041	3.382
577	47.62	6.629	4.249	103.258	2.835	77.504	29.833	7.245	4.82	3.58
578	47.636	6.633	4.27	103.19	2.832	77.517	30.263	7.478	4.858	3.583
579	47.547	6.627	4.316	103.215	2.828	77.542	31.406	7.614	5.113	3.428
580	47.547	6.608	4.42	103.216	2.827	77.568	31.275	7.514	5.43	3.261
581	47.56	6.599	4.494	103.197	2.827	77.58	30.418	7.46	5.494	3.255
582	47.647	6.585	4.651	103.178	2.825	77.606	28.043	7.398	5.338	3.387
583	47.539	6.574	4.765	103.175	2.819	77.631	26.651	7.339	5.296	3.506
584	47.199	6.57	4.797	103.173	2.815	77.644	26.698	7.328	5.625	3.49
585	47.199	6.574	4.836	103.151	2.811	77.67	28.288	7.303	6.455	3.299
586	46.959	6.595	4.88	103.151	2.812	77.695	31.593	7.243	7.558	3.077
587	47.078	6.605	4.912	103.092	2.814	77.708	33.628	7.223	8.568	2.979
588	47.246	6.614	4.99	103.095	2.818	77.733	37.581	7.189	9.457	3.021
589	47.204	6.612	5.031	103.088	2.819	77.759	39.253	7.157	10.669	3.07
590	46.806	6.607	5.111	103.073	2.816	77.772	42.092	7.046	12.741	2.988
591	46.806	6.611	5.173	103.057	2.809	77.797	45.037	6.946	16.88	2.602
592	46.447	6.615	5.193	102.969	2.806	77.81	46.63	6.905	24.736	1.998
593	46.195	6.621	5.211	102.952	2.802	77.836	49.466	6.896	40.773	1.328
594	45.996	6.616	5.214	102.965	2.806	77.862	51.185	6.88	69.06	0.807
595	45.626	6.613	5.212	102.953	2.811	77.874	51.546	6.699	84.772	0.609
596	45.626	6.612	5.191	102.984	2.822	77.9	51.04	6.132	88.037	0.54
597	45.502	6.617	5.142	102.967	2.83	77.926	48.571	5.849	77.43	0.539
598	45.874	6.616	5.11	102.953	2.83	77.939	46.732	5.823	61.151	0.576
599	46.45	6.601	5.045	102.941	2.829	77.965	42.518	5.754	40.381	0.742
600	46.805	6.587	5.005	102.955	2.829	77.99	40.232	5.724	21.327	1.252
601	46.884	6.557	4.881	102.935	2.83	78.003	35.2	5.679	12.031	1.875
602	46.884	6.543	4.695	102.965	2.834	78.029	30.33	5.634	8.331	2.439
603	46.72	6.542	4.597	102.956	2.835	78.042	28.53	5.617	6.921	2.783
604	46.558	6.547	4.45	102.947	2.837	78.068	26.761	5.585	6.689	2.881
605	46.71	6.557	4.387	102.938	2.837	78.094	26.525	5.541	7.103	2.862
606	46.545	6.563	4.365	102.974	2.837	78.107	26.48	5.513	7.789	2.855
607	46.545	6.571	4.27	102.992	2.836	78.133	26.145	5.406	8.924	2.757
608	46.445	6.572	4.047	102.964	2.836	78.159	25.674	5.271	10.131	2.619
609	46.26	6.571	3.89	102.946	2.837	78.172	25.479	5.235	11.307	2.43
610	46.403	6.574	3.529	102.942	2.837	78.198	25.267	5.279	12.105	2.235
611	46.387	6.584	3.18	102.983	2.839	78.224	25.391	5.551	12.149	2.09
612	46.447	6.589	3.034	103.019	2.84	78.237	25.598	5.753	11.762	1.978
613	46.447	6.594	2.824	102.996	2.842	78.263	26.117	6.088	11.164	1.907
614	46.534	6.595	2.76	102.976	2.843	78.289	26.263	6.152	10.419	1.896
615	46.697	6.594	2.71	103.014	2.845	78.302	26.084	6.158	9.501	1.969
616	46.859	6.587	2.749	102.994	2.849	78.328	25.536	6.221	8.626	2.106
617	47.03	6.581	2.801	103.002	2.851	78.341	25.255	6.266	7.967	2.275
618	47.198	6.575	2.972	102.965	2.854	78.367	24.795	6.132	7.486	2.474
619	47.198	6.582	3.223	102.973	2.856	78.393	24.639	5.681	7.11	2.703
620	47.216	6.588	3.371	102.978	2.856	78.406	24.802	5.446	6.886	2.897
621	47.223	6.593	3.675	102.988	2.852	78.433	25.887	5.067	6.752	3.053
622	47.22	6.585	3.93	102.97	2.847	78.459	28.267	4.822	6.927	3.099
623	47.341	6.579	4.017	102.936	2.845	78.472	30.129	4.767	7.775	2.939
624	47.341	6.567	4.081	102.945	2.839	78.498	35.557	4.73	10.135	2.457
625	47.422	6.563	4.051	102.948	2.837	78.524	38.98	4.713	16.236	1.68
626	47.344	6.567	3.867	102.96	2.832	78.537	45.648	4.661	40.762	0.782
627	47.336	6.582	3.548	102.94	2.83	78.564	48.743	4.392	67.979	0.407
628	47.11	6.586	3.356	102.925	2.832	78.577	48.045	4.168	60.806	0.423
629	47.246	6.583	2.959	102.956	2.839	78.603	43.031	3.665	39.92	0.623
630	47.246	6.577	2.617	102.954	2.847	78.63	37.559	3.308	23.928	1.014
631	47.23	6.579	2.491	102.917	2.85	78.643	36.094	3.242	17.691	1.341
632	47.394	6.591	2.354	102.934	2.851	78.669	35.739	3.324	17.285	1.438
633	47.591	6.6	2.354	102.901	2.847	78.695	36.279	3.539	80.648	0.416
1318	47.258	6.09	2.66	97.277	2.844	88.541	61.884	10.661	30.819	1.514
1319	47.258	6.087	2.789	97.28	2.845	88.545	62.329	10.6	10.163	1.934
1320	47.258	6.087	2.914	97.325	2.846	88.55	63.132	10.559	11.089	1.884
1321	47.191	6.085	2.97	97.29	2.846	88.552	63.487	10.547	12.413	1.781
1322	47.124	6.078	3.048	97.282	2.845	88.557	63.33	10.519	14.08	1.647
1323	47.056	6.069	3.06	97.331	2.843	88.561	61.741	10.495	16.114	1.495
1324	46.989	6.065	3.042	97.327	2.843	88.564	60.733	10.494	18.623	1.331
1325	46.989	6.059	2.977	97.32	2.842	88.568	59.398	10.499	21.396	1.18
1326	47.255	6.059	2.941	97.318	2.842	88.571	59.212	10.496	21.939	1.16
1327	47.374	6.066	2.884	97.311	2.844	88.575	58.972	10.513	21.159	1.203
1328	47.335	6.08	2.865	97.305	2.846	88.58	57.708	10.597	19.374	1.296
1329	47.02	6.086	2.871	97.293	2.846	88.582	56.716	10.642	17.279	1.411
1330	47.02	6.096	2.897	97.209	2.846	88.587	54.718	10.696	15.998	1.459
1331	46.999	6.102	2.909	97.157	2.847	88.591	53.388	10.729	14.397	1.542
1332	47.163	6.104	2.897	97.11	2.848	88.594	53.169	10.748	12.675	1.652
1333	47.076	6.101	2.836	97.072	2.85	88.598	54.134	10.806	11.645	1.693
1334	46.74	6.092	2.767	97.085	2.853	88.603	57.091	10.872	11.496	1.627
1335	46.098	6.086	2.75	97.045	2.855	88.605	58.853	10.908	12.024	1.494
1336	46.098	6.075	2.764	97.001	2.858	88.61	61.374	11.022	13.512	1.3
1337	45.382	6.069	2.782	97.008	2.859	88.614	61.783	11.067	16.031	1.085
1338	45.064	6.062	2.794	97.031	2.858	88.617	61.156	11.023	17.496	0.976
1339	44.828	6.064	2.739	97.036	2.854	88.621	59.425	10.764	17.14	0.967
1340	45.015	6.068	2.688	97.049	2.852	88.624	58.092	10.588	15.781	1.006
1341	45.397	6.072	2.553	97.051	2.847	88.628	53.84	10.186	14.769	1.023
1342	45.397	6.064	2.403	97.096	2.843	88.633	48.127	9.58	13.832	1.048
1343	45.82	6.055	2.339	97.062	2.842	88.635	45.642	9.186	12.618	1.13
1344	46.25	6.037	2.282	97.025	2.843	88.64	43.538	8.47	11.516	1.262
1345	46.452	6.031	2.359	97	2.844	88.645	46.206	8.143	11.794	1.301
1346	46.653	6.034	2.447	96.926	2.844	88.647	48.947	8.071	14.054	1.176
1347	46.653	6.045	2.686	96.92	2.845	88.652	55.466	8.01	17.531	0.996
1348	46.653	6.048	2.945	96.928	2.844	88.656	61.075	8.052	22.767	0.79
1349	46.653	6.044	3.066	96.899	2.845	88.659	63.12	8.082	30.553	0.594
1350	46.653	6.035	3.284	96.847	2.846	88.663	65.962	8.105	46.262	0.399
1351	46.452	6.034	3.379	96.828	2.847	88.668	66.943	8.246	88.391	0.199
1362	45.803	6.059	3.674	96.681	2.837	88.71	58.233	10.515	99.77	0.182
1363	45.864	6.062	3.744	96.698	2.838	88.713	57.454	10.517	94.751	0.226
1364	45.864	6.069	3.827	96.739	2.836	88.717	57.448	10.64	72.109	0.315
1365	45.904	6.069	3.869	96.702	2.834	88.72	57.325	10.767	51.522	0.446
1366	46.258	6.064	3.942	96.69	2.834	88.724	55.655	10.477	33.152	0.708
1367	46.38	6.059	3.977	96.685	2.838	88.729	54.499	9.243	22.323	1.021
1368	46.621	6.06	3.975	96.67	2.842	88.731	56.447	8.729	21.209	1.042
1369	46.621	6.064	3.941	96.656	2.846	88.736	67.733	8.636	28.263	0.79
1370	46.612	6.062	3.888	96.662	2.842	88.741	80.383	9.118	83.673	0.324
1378	46.286	6.026	3.33	96.599	2.843	88.771	60.731	9.259	49.159	0.441
1379	46.079	6.026	3.295	96.593	2.841	88.774	55.693	9.073	21.961	0.962
1380	46.1	6.033	3.218	96.634	2.838	88.778	50.764	9.569	16.279	1.258
1381	46.1	6.035	3.157	96.64	2.84	88.783	48.891	10.605	14.03	1.506
1382	46.152	6.03	3.144	96.636	2.842	88.785	47.846	10.909	12.222	1.775
1383	46.426	6.012	3.159	96.644	2.843	88.79	45.067	10.959	10.399	2.125
1384	46.401	6.003	3.196	96.482	2.842	88.795	42.227	11.005	9.106	2.432
1385	46.452	6.005	3.206	96.477	2.841	88.797	41.148	10.992	8.498	2.599
1386	46.452	6.017	3.19	96.463	2.839	88.802	40.082	10.948	8.38	2.626
1387	46.623	6.023	3.169	96.455	2.837	88.806	40.19	11.005	8.744	2.511
1388	46.826	6.028	3.122	96.442	2.833	88.809	41.48	10.898	9.554	2.293
1389	47.083	6.027	3.091	96.436	2.828	88.813	43.047	9.874	10.518	2.075
1390	47.123	6.026	3.09	96.422	2.825	88.815	43.584	9.422	10.969	1.983
1391	47.092	6.03	3.135	96.41	2.821	88.82	44.456	9.33	10.923	1.995
1392	47.092	6.035	3.201	96.397	2.82	88.825	45.756	9.56	10.649	2.057
1393	46.887	6.032	3.205	96.382	2.82	88.827	46.475	9.594	10.682	2.062
1394	46.683	6.014	3.116	96.374	2.821	88.832	47.36	9.67	10.997	2.009
1395	46.48	5.999	2.957	96.366	2.824	88.836	47.074	9.845	11.269	1.944
1396	46.432	6.001	2.882	96.354	2.828	88.838	46.582	9.898	11.259	1.897
1397	46.432	6.017	2.756	96.34	2.837	88.843	45.493	9.943	10.89	1.886
1398	46.564	6.027	2.644	96.332	2.844	88.848	44.999	10.093	10.34	1.908
1399	46.749	6.024	2.599	96.317	2.846	88.85	45.043	10.208	9.894	1.94
1400	46.841	6.013	2.546	96.304	2.844	88.854	45.441	10.417	9.683	1.97
1401	46.812	6.009	2.54	96.298	2.842	88.859	45.804	10.465	9.951	1.948
1402	46.791	6.008	2.554	96.289	2.836	88.861	47.362	10.259	10.921	1.826
1403	46.791	6.01	2.58	96.281	2.829	88.866	49.96	9.943	12.551	1.634
1404	46.945	6.011	2.597	96.274	2.826	88.868	51.139	9.939	13.708	1.517
1405	47.123	6.012	2.645	96.258	2.822	88.872	52.158	9.959	13.688	1.525
1406	47.211	6.011	2.713	96.252	2.825	88.877	51.482	9.941	12.719	1.64
1407	47.206	6.012	2.749	96.246	2.829	88.879	50.875	9.934	11.59	1.781
1408	47.206	6.016	2.808	96.238	2.839	88.884	49.461	9.916	10.54	1.909
1409	47.023	6.021	2.808	96.23	2.847	88.888	47.584	9.851	9.694	1.977
1410	46.66	6.022	2.776	96.225	2.849	88.89	46.524	9.793	9.087	1.976
1411	46.328	6.02	2.698	96.213	2.85	88.895	44.686	9.647	8.71	1.937
1412	46.165	6.015	2.706	96.205	2.849	88.899	43.783	9.495	8.695	1.872
1413	46.294	6.013	2.759	96.184	2.847	88.901	43.723	9.428	8.921	1.828
1414	46.294	6.015	2.914	96.177	2.839	88.906	44.2	9.404	9.105	1.857
1415	46.581	6.017	2.99	96.16	2.834	88.908	44.634	9.401	9.212	1.935
1416	47.008	6.013	3.112	96.147	2.823	88.912	45.547	9.39	9.114	2.053
1417	47.232	6.003	3.194	96.139	2.818	88.917	45.989	9.613	8.853	2.179
1418	47.298	6	3.216	96.131	2.819	88.919	45.982	9.692	8.576	2.264
1419	47.298	6.008	3.213	96.117	2.827	88.923	45.985	9.258	8.369	2.284
1420	47.145	6.023	3.161	96.111	2.84	88.927	46.8	8.535	8.553	2.164
1421	46.978	6.028	3.13	96.106	2.846	88.929	47.58	8.528	9.164	1.95
1422	46.959	6.031	3.093	96.091	2.856	88.934	49.422	7.988	9.675	1.793
1423	46.855	6.032	3.106	96.084	2.86	88.938	51.08	7.868	10.246	1.674
1424	46.595	6.035	3.125	96.071	2.861	88.94	51.861	8.269	11.199	1.546
1425	46.595	6.04	3.167	96.06	2.862	88.944	53.505	9.273	12.834	1.388
1426	46.297	6.039	3.185	96.06	2.862	88.948	54.287	9.575	14.934	1.238
1427	46.094	6.027	3.213	96.039	2.863	88.95	55.495	9.71	16.758	1.141
1428	46.228	6.009	3.228	96.033	2.861	88.955	56.558	9.837	16.96	1.151
1429	46.314	6	3.232	96.02	2.859	88.957	57.204	9.951	15.475	1.276
1430	46.613	5.988	3.254	96.002	2.854	88.961	57.537	10.139	13.644	1.461
1431	46.613	5.987	3.315	96.001	2.848	88.965	55.521	10.215	11.363	1.801
1432	46.785	5.991	3.357	95.992	2.845	88.967	53.935	10.21	10.127	2.083
1433	47.198	5.996	3.433	95.969	2.843	88.971	51.887	10.167	10.022	2.192
1434	47.457	5.994	3.456	95.968	2.846	88.975	52.467	10.163	11.215	2.025
1435	47.745	5.993	3.438	95.968	2.849	88.977	53.224	10.163	12.445	1.83
1436	47.745	5.996	3.341	95.94	2.853	88.981	54.545	10.132	12.441	1.772
1437	47.538	6.002	3.185	95.925	2.854	88.985	55.505	10.153	12.184	1.69
1438	47.075	6.005	3.101	95.965	2.853	88.987	55.841	10.05	11.961	1.581
1439	46.654	6.01	2.948	96.001	2.851	88.991	55.775	9.924	11.426	1.531
1440	46.463	6.012	2.884	95.992	2.851	88.995	55.355	10.328	10.479	1.586
1441	46.556	6.012	2.79	95.971	2.848	88.997	54.398	10.391	9.478	1.722
1442	46.556	6.004	2.738	95.909	2.846	89.001	53.542	10.302	8.353	1.984
1443	46.851	6.001	2.726	95.856	2.845	89.003	52.916	10.427	7.721	2.222
1444	47.331	6.008	2.715	95.809	2.844	89.006	51.284	10.588	7.576	2.375
1445	47.982	6.023	2.696	95.81	2.845	89.01	50.215	10.504	7.737	2.431
1446	48.387	6.027	2.676	95.796	2.845	89.012	50.096	10.481	7.739	2.505
1447	48.387	6.022	2.611	95.778	2.844	89.016	49.97	10.697	7.626	2.561
1448	48.371	6.003	2.531	95.778	2.845	89.02	48.951	10.363	7.545	2.521
1449	47.793	5.989	2.495	95.77	2.845	89.021	48.099	9.616	7.574	2.365
1450	47.285	5.956	2.442	95.719	2.844	89.025	46.295	7.862	7.55	2.191
1451	46.752	5.941	2.426	95.715	2.844	89.029	45.628	7.705	7.518	2.043
1452	46.342	5.924	2.419	95.714	2.842	89.031	45.416	8.13	7.681	1.894
1453	46.342	5.921	2.458	95.701	2.842	89.034	46.869	8.276	9.461	1.506
1454	45.995	5.922	2.497	95.754	2.843	89.036	47.929	8.267	9.692	1.425
1455	45.565	5.924	2.582	95.732	2.847	89.04	49.731	8.296	9.232	1.49
1456	45.469	5.924	2.612	95.749	2.848	89.043	50.192	8.375	8.666	1.593
1457	45.173	5.925	2.593	95.672	2.847	89.045	49.843	8.478	7.735	1.779
1458	45.173	5.931	2.518	95.652	2.843	89.048	48.52	9.318	6.792	1.985
1459	45.295	5.947	2.46	95.645	2.843	89.052	47.416	10.316	5.775	2.282
1460	45.262	5.954	2.453	95.636	2.846	89.054	47.09	10.408	5.171	2.479
1461	45.395	5.956	2.47	95.615	2.852	89.057	46.307	9.965	4.758	2.625
1462	45.46	5.953	2.501	95.618	2.856	89.06	44.756	9.857	4.416	2.765
1463	45.704	5.954	2.514	95.573	2.855	89.062	43.873	9.967	4.28	2.856
1464	45.704	5.962	2.528	95.564	2.849	89.065	42.894	10.123	4.37	2.912
1465	45.562	5.966	2.529	95.56	2.846	89.069	43.1	10.174	4.938	2.768
1466	45.557	5.966	2.522	95.545	2.842	89.07	44.507	10.234	5.636	2.607
1467	45.739	5.959	2.508	95.557	2.842	89.074	45.294	10.109	6.28	2.474
1468	45.737	5.955	2.491	95.554	2.843	89.075	44.981	9.983	6.412	2.506
1469	45.727	5.949	2.408	95.538	2.846	89.078	43.558	9.768	6.221	2.606
1470	45.727	5.944	2.26	95.537	2.848	89.081	42.261	9.453	6	2.657
1471	45.583	5.94	2.175	95.519	2.849	89.083	41.644	9.075	6.005	2.578
1472	45.759	5.926	2.03	95.507	2.849	89.086	40.184	8.663	6.053	2.48
1473	46.013	5.911	1.953	95.495	2.849	89.089	39.356	8.859	6.072	2.416
1474	45.98	5.91	1.941	95.445	2.849	89.091	39.674	8.862	6.372	2.287
1475	45.98	5.93	1.957	95.433	2.847	89.094	42.116	8.724	7.569	1.969
1476	45.847	5.948	1.983	95.392	2.845	89.097	44.122	8.67	9.577	1.623
1477	45.981	5.983	2.074	95.292	2.84	89.098	48.918	8.641	12.023	1.358
1478	46.116	5.993	2.229	95.293	2.838	89.101	53.302	8.612	14.508	1.183
1479	46.25	6	2.326	95.284	2.839	89.103	54.97	8.566	16.526	1.085
1480	46.25	6.053	2.525	95.203	2.844	89.105	57.406	8.457	17.741	1.046
1481	46.25	6.089	2.685	95.211	2.85	89.108	59.07	8.433	18.894	0.998
1482	46.25	6.088	2.743	95.21	2.852	89.11	59.542	8.462	19.74	0.956
1483	46.25	6.086	2.815	95.228	2.854	89.112	59.677	8.477	20.301	0.926
1484	46.048	6.083	2.846	95.221	2.855	89.115	59.713	8.461	22.031	0.856
1485	46.048	6.082	2.859	95.225	2.856	89.116	60.102	8.434	27.33	0.703
1486	46.048	6.08	2.903	95.173	2.856	89.119	61.298	8.186	34.217	0.57
1487	46.342	6.078	2.974	95.164	2.857	89.122	61.542	7.839	33.04	0.6
1488	46.11	6.078	3.007	95.184	2.858	89.123	61.088	7.873	32.543	0.622
1489	45.87	6.078	3.053	95.171	2.858	89.126	60.05	8.397	34.025	0.608
1490	45.581	6.078	3.072	95.163	2.857	89.128	60.003	8.686	38.094	0.556
1491	45.617	6.076	3.133	95.102	2.856	89.13	61.111	9.075	47.883	0.458
1492	45.617	6.075	3.24	95.1	2.861	89.132	62.079	9.326	50.407	0.446
1493	45.64	6.074	3.301	95.022	2.864	89.133	61.696	9.407	49.328	0.478
1494	46.02	6.074	3.401	95.005	2.862	89.136	58.94	9.502	41.376	0.607
1495	46.292	6.073	3.447	95.01	2.854	89.138	55.371	9.589	32.881	0.798
1496	46.313	6.073	3.449	95.042	2.851	89.139	53.947	9.608	27.8	0.962
1497	46.313	6.073	3.42	95.002	2.847	89.142	51.829	9.601	25.574	1.05
1498	46.391	6.076	3.36	94.99	2.846	89.144	49.89	9.604	23.182	1.154
1499	46.137	6.077	3.322	94.978	2.845	89.145	48.895	9.636	21.842	1.206
1500	46.194	6.078	3.244	94.95	2.844	89.147	47.015	9.734	20.174	1.284
1501	45.795	6.077	3.191	94.919	2.845	89.149	45.371	9.766	17.781	1.435
1502	45.643	6.077	3.182	94.842	2.845	89.15	44.802	9.755	16.649	1.505
1503	45.643	6.077	3.205	94.839	2.846	89.153	44.937	9.839	16.51	1.498
1504	45.624	6.077	3.236	94.835	2.845	89.154	45.832	9.941	18.683	1.324
1505	45.803	6.078	3.336	94.789	2.84	89.156	48.889	10.011	23.971	1.049
1506	45.988	6.077	3.494	94.723	2.836	89.158	52.21	10.153	29.967	0.854
1507	46.337	6.076	3.59	94.732	2.835	89.159	53.471	10.288	34.125	0.773
1508	46.337	6.075	3.788	94.776	2.837	89.161	54.853	10.215	32.974	0.835
1509	46.907	6.073	3.936	94.749	2.839	89.163	55.428	9.648	27.482	1.056
1510	47.613	6.072	3.978	94.703	2.839	89.164	55.873	9.444	21.802	1.382
1511	47.798	6.069	4.005	94.736	2.84	89.165	57.364	9.283	18.281	1.671
1512	47.767	6.068	4.013	94.719	2.84	89.167	58.565	9.172	15.703	1.943
1513	47.531	6.068	4.028	94.683	2.84	89.168	58.684	9.108	13.592	2.205
1514	47.531	6.069	4.093	94.703	2.84	89.17	58.357	8.627	12.234	2.382
1515	47.079	6.07	4.134	94.673	2.839	89.172	58.173	8.253	11.67	2.434
1516	46.544	6.071	4.207	94.641	2.838	89.172	57.476	8.009	11.495	2.435
1517	46.091	6.072	4.234	94.635	2.837	89.174	55.88	7.924	11.321	2.468
1518	46.409	6.072	4.228	94.608	2.836	89.175	55.217	7.878	11.251	2.502
1519	46.735	6.072	4.185	94.576	2.836	89.177	55.596	8.335	11.585	2.46
1520	46.735	6.07	4.11	94.561	2.836	89.178	57.663	9.392	12.793	2.259
1521	46.859	6.069	4.062	94.564	2.836	89.179	58.392	9.903	14.308	2.037
1522	46.942	6.067	3.947	94.54	2.838	89.18	58.261	10.688	14.983	1.952
1523	46.946	6.066	3.816	94.527	2.84	89.182	57.501	11.036	15.001	1.959
1524	46.684	6.065	3.747	94.48	2.841	89.183	57.565	11.074	15.254	1.922
1525	46.684	6.065	3.599	94.493	2.843	89.184	58.39	10.619	16.211	1.774
1526	46.369	6.063	3.439	94.472	2.843	89.185	58.07	9.461	16.619	1.64
1527	45.981	6.063	3.358	94.454	2.842	89.186	56.874	8.793	15.71	1.587
1528	45.777	6.061	3.196	94.437	2.841	89.187	52.862	7.716	13.648	1.608
1529	46.001	6.061	3.114	94.403	2.841	89.189	50.653	7.486	11.385	1.644
1530	45.643	6.06	2.944	94.359	2.841	89.189	47.309	7.785	9.474	1.679
1531	45.643	6.06	2.791	94.309	2.842	89.19	46.143	8.286	10.701	1.305
1532	45.476	6.06	2.732	94.193	2.843	89.191	46.254	8.59	12.637	0.99
1533	45.021	6.06	2.667	94.176	2.844	89.192	47.196	8.821	15.87	0.748
1534	44.631	6.059	2.672	94.166	2.845	89.193	48.143	8.682	21.754	0.54
1535	44.729	6.058	2.697	94.085	2.845	89.194	48.356	8.7	28.234	0.419
1536	44.729	6.057	2.771	94.069	2.845	89.195	48.358	9.03	26.461	0.464
1537	45.162	6.056	2.853	94.065	2.845	89.196	48.696	8.941	19.674	0.678
1538	45.986	6.055	2.896	94.067	2.845	89.196	49.246	8.554	13.229	1.089
1539	46.45	6.053	2.998	94.079	2.846	89.197	50.809	7.875	9.126	1.635
1540	46.763	6.053	3.061	94.062	2.847	89.198	51.488	7.82	7.446	1.984
1541	46.975	6.054	3.219	94.065	2.848	89.198	51.899	7.989	6.444	2.237
1542	46.975	6.054	3.417	94.046	2.849	89.199	51.233	7.875	5.804	2.363
1543	46.511	6.054	3.526	94.022	2.849	89.2	50.948	7.696	5.513	2.374
1544	46.035	6.052	3.736	93.992	2.851	89.201	51.307	7.313	5.774	2.222
1545	45	6.051	3.867	93.973	2.854	89.201	52.739	7.175	7.275	1.817
1546	44.236	6.051	3.889	93.932	2.854	89.202	53.436	7.137	11.787	1.219
1547	44.236	6.05	3.887	93.852	2.854	89.202	54.006	7.085	25.316	0.644
1548	44.258	6.043	3.897	93.847	2.855	89.203	53.405	6.768	37.025	0.428
1549	44.45	6.039	3.912	93.79	2.855	89.203	52.855	6.473	42.367	0.387
1550	44.488	6.034	3.92	93.757	2.859	89.204	51.795	6.711	48.518	0.351
1551	44.203	6.032	3.866	93.745	2.854	89.204	51	7.523	79.526	0.232
1552	44.398	6.031	3.832	93.685	2.852	89.205	50.462	7.635	97.311	0.106
1553	44.398	6.03	3.81	93.672	2.85	89.205	48.393	7.766	68.698	0.261
1554	45.04	6.03	3.826	93.665	2.849	89.206	46.803	7.618	28.714	0.842
1555	45.379	6.03	3.879	93.638	2.848	89.206	43.188	7.295	13.217	1.62
1556	45.217	6.03	3.919	93.621	2.846	89.206	40.504	7.422	9.536	2.29
1557	45.101	6.029	3.938	93.607	2.845	89.207	39.913	7.509	8.374	2.783
1558	45.424	6.029	4.008	93.533	2.844	89.207	40.079	7.454	8.194	3.051
1559	45.424	6.03	4.12	93.523	2.845	89.207	40.652	6.96	7.878	3.373
1560	45.596	6.03	4.174	93.482	2.846	89.207	40.594	6.679	7.569	3.662
1561	45.784	6.031	4.234	93.404	2.847	89.208	39.707	6.378	7.336	3.88
1562	45.599	6.031	4.223	93.333	2.847	89.208	38.377	6.435	7.265	3.97
1563	45.714	6.031	4.204	93.248	2.847	89.208	37.7	6.45	7.449	3.894
1564	45.714	6.03	4.168	93.246	2.845	89.208	36.485	6.448	7.567	3.831
1565	45.746	6.029	4.15	93.289	2.844	89.208	36.016	6.474	7.659	3.753
1566	46.115	6.025	4.085	93.307	2.84	89.208	35.229	6.553	7.503	3.753
1567	46.235	6.023	3.94	93.247	2.838	89.208	34.058	6.602	7.287	3.73
1568	46.301	6.023	3.836	93.257	2.838	89.209	33.343	6.579	7.127	3.643
1569	46.408	6.022	3.597	93.213	2.839	89.209	32.312	6.145	6.991	3.531
1570	46.408	6.021	3.376	93.193	2.841	89.209	31.983	5.788	6.781	3.452
1571	46.194	6.021	3.287	93.263	2.841	89.209	31.832	5.757	6.665	3.332
1572	46.22	6.021	3.155	93.265	2.841	89.209	31.197	5.795	6.427	3.29
1573	45.97	6.021	3.058	93.26	2.842	89.208	30.383	5.791	6.095	3.319
1574	45.703	6.02	3.012	93.217	2.843	89.208	30.081	5.768	5.906	3.295
1575	45.703	6.019	2.929	93.241	2.843	89.208	29.85	5.707	5.882	3.218
1576	45.111	6.018	2.881	93.238	2.843	89.208	30.285	5.673	6.285	2.992
1577	44.744	6.018	2.882	93.18	2.843	89.208	30.794	5.675	6.872	2.772
1578	44.853	6.017	2.932	93.126	2.844	89.208	32.114	5.653	7.421	2.64
1579	44.791	6.017	2.968	93.084	2.844	89.208	32.727	5.642	7.901	2.563
1580	44.799	6.016	3.015	93.032	2.847	89.208	33.455	5.652	8.493	2.453
1581	44.799	6.016	3.012	93.04	2.849	89.207	33.287	5.615	8.899	2.366
1582	44.982	6.016	3	92.986	2.849	89.207	32.844	5.586	8.851	2.354
1583	45.195	6.015	2.99	92.965	2.849	89.207	31.382	5.665	8.479	2.406
1584	45.253	6.014	3.024	92.935	2.849	89.207	29.794	5.908	7.982	2.519
1585	45.156	6.014	3.059	92.956	2.849	89.206	29.154	5.99	7.56	2.67
1586	45.156	6.014	3.155	92.921	2.848	89.206	28.022	5.995	7.266	2.848
1587	44.937	6.013	3.254	92.911	2.846	89.206	26.957	5.993	7.079	3.032
1588	44.868	6.013	3.291	92.862	2.845	89.205	26.696	6.013	6.937	3.201
1589	44.84	6.012	3.324	92.849	2.843	89.205	27.205	6.055	6.912	3.285
1590	44.817	6.01	3.316	92.822	2.843	89.205	28.339	5.899	6.985	3.296
1591	44.807	6.01	3.309	92.785	2.844	89.204	28.585	5.753	6.977	3.343
1592	44.807	6.009	3.307	92.801	2.846	89.204	28.003	5.505	6.885	3.441
1593	44.764	6.009	3.314	92.788	2.847	89.204	27.368	5.425	6.981	3.459
1594	44.948	6.007	3.337	92.766	2.848	89.203	26.072	5.3	7.059	3.505
1595	45.242	6.006	3.352	92.758	2.848	89.202	25.044	5.184	7.054	3.611
1596	45.466	6.005	3.353	92.749	2.848	89.202	24.54	5.127	7.004	3.74
1597	45.466	6.004	3.347	92.726	2.847	89.202	23.181	4.983	6.957	3.848
1598	45.648	6.001	3.351	92.717	2.847	89.201	21.955	4.788	6.885	3.929
1599	45.585	6	3.366	92.703	2.847	89.201	22.187	4.702	6.818	3.958
1600	45.667	5.999	3.416	92.689	2.847	89.2	25.553	4.631	6.669	3.989
1601	45.721	5.999	3.47	92.677	2.846	89.199	30.578	4.644	6.488	4.01
1602	45.722	5.999	3.489	92.659	2.845	89.199	31.902	4.661	6.975	3.638
1603	45.722	5.998	3.51	92.63	2.841	89.198	30.484	4.713	7.031	3.489
1604	45.934	5.998	3.518	92.612	2.84	89.198	28.881	4.76	6.586	3.601
1605	46.1	5.995	3.54	92.57	2.841	89.197	28.942	4.943	6.577	3.472
1606	46.308	5.994	3.558	92.557	2.845	89.196	34.898	5.158	7.795	2.84
1607	46.156	5.994	3.563	92.536	2.848	89.196	37.928	5.205	9.397	2.259
1608	45.881	5.994	3.582	92.515	2.853	89.195	39.18	5.153	9.93	2.06
1609	45.881	5.994	3.66	92.505	2.857	89.194	35.401	5.104	8.632	2.359
1610	45.618	5.994	3.73	92.478	2.857	89.194	33.704	5.212	7.065	2.907
1611	45.443	5.993	3.899	92.259	2.855	89.193	32.71	5.847	6.501	3.186
1612	45.281	5.993	4.038	92.239	2.85	89.192	33.251	6.824	6.615	3.175
1613	45.262	5.993	4.074	92.202	2.847	89.192	33.434	7.196	6.868	3.09
1614	45.262	5.992	4.074	92.158	2.845	89.191	33.738	7.302	7.041	3.05
1615	45.245	5.991	4.017	92.135	2.844	89.19	34.558	6.871	7.35	2.984
1616	45.412	5.991	3.986	92.646	2.844	89.19	35.18	6.625	7.683	2.939
1617	45.455	5.991	3.949	92.638	2.842	89.189	36.209	6.153	7.864	2.963
1618	45.577	5.991	3.945	92.629	2.841	89.188	36.291	5.958	7.64	3.127
1619	45.467	5.99	3.942	92.616	2.837	89.187	35.702	5.816	7.061	3.426
1620	45.467	5.988	3.917	92.615	2.834	89.186	35.69	6.068	6.657	3.608
1621	45.238	5.988	3.898	92.609	2.833	89.186	36.272	6.209	6.588	3.569
1622	45.065	5.987	3.896	92.599	2.832	89.185	37.809	6.175	6.728	3.406
1623	45.084	5.988	4.014	92.593	2.834	89.184	38.318	6.078	6.855	3.28
1624	45.275	5.988	4.094	92.579	2.835	89.184	38.093	6.069	6.846	3.255
1625	45.275	5.988	4.145	92.571	2.836	89.183	37.351	6.04	6.747	3.287
1626	45.296	5.987	3.951	92.564	2.835	89.182	36.483	6.097	6.852	3.208
1627	45.226	5.986	3.799	92.55	2.833	89.181	35.803	6.144	7.05	3.064
1628	45.157	5.986	3.517	92.541	2.827	89.18	33.757	5.927	6.996	3.006
1629	45.141	5.986	3.409	92.533	2.823	89.179	32.571	5.707	6.499	3.135
1630	45.174	5.987	3.213	92.518	2.818	89.178	30.565	5.412	5.897	3.349
1631	45.174	5.99	2.974	92.503	2.815	89.177	29.531	5.54	5.71	3.376
1632	45.154	5.992	2.834	92.493	2.814	89.177	29.297	5.728	5.876	3.253
1633	45.264	5.997	2.547	92.484	2.813	89.176	29.034	6.129	6.153	3.127
1634	45.51	6.001	2.363	92.482	2.813	89.175	28.899	6.399	6.357	3.082
1635	45.733	6.003	2.369	92.477	2.814	89.174	28.864	6.473	6.332	3.165
1636	45.733	6.009	2.572	92.467	2.817	89.173	28.932	6.511	6.126	3.356
1637	45.923	6.025	2.814	92.466	2.821	89.172	29.578	6.518	5.92	3.571
1638	46.04	6.037	2.859	92.457	2.823	89.172	30.137	6.52	6.224	3.497
1639	46.364	6.061	2.785	92.455	2.826	89.17	31.081	6.602	6.74	3.302
1640	46.61	6.075	2.732	92.447	2.828	89.169	31.102	6.757	6.847	3.268
1641	46.687	6.078	2.772	92.44	2.828	89.169	30.945	6.767	6.537	3.392
1642	46.687	6.085	2.955	92.432	2.83	89.168	31.267	6.653	6.179	3.503
1643	46.618	6.089	3.052	92.424	2.831	89.167	31.899	6.632	6.019	3.458
1644	46.434	6.098	3.167	92.417	2.834	89.166	33.395	7.018	6.066	3.265
1645	46.178	6.105	3.17	92.415	2.837	89.165	33.853	7.979	6.191	3.023
1646	45.542	6.107	3.152	92.399	2.839	89.164	33.605	8.366	6.33	2.786
1647	45.058	6.11	3.111	92.393	2.846	89.163	32.937	8.297	6.783	2.458
1648	45.058	6.137	3.091	92.392	2.852	89.162	32.869	7.507	7.309	2.184
1649	44.755	6.159	3.091	92.384	2.855	89.162	33.096	7.221	7.922	1.991
1650	44.747	6.182	3.103	92.369	2.859	89.161	34.005	7.135	8.696	1.865
1651	44.951	6.173	3.118	92.367	2.86	89.16	35.506	7.368	9.601	1.803
1652	45.434	6.184	3.12	92.357	2.859	89.159	36.34	7.5	10.441	1.809
1653	45.434	6.222	3.11	92.341	2.856	89.158	37.647	7.639	10.747	1.921
1654	45.633	6.236	3.102	92.34	2.854	89.157	37.903	7.535	10.639	2.07
1655	45.701	6.224	3.092	92.305	2.851	89.156	37.066	6.926	9.666	2.342
1656	45.569	6.156	3.079	92.293	2.845	89.155	34.383	6.421	8.267	2.697
1657	45.452	6.117	3.058	92.291	2.84	89.155	32.79	6.317	7.088	2.981
1658	45.257	6.072	2.968	92.294	2.83	89.153	30.319	6.21	6.314	3.099
1659	45.257	6.107	2.821	92.275	2.822	89.152	29.224	6.21	6.018	3.001
1660	44.967	6.151	2.745	92.278	2.82	89.152	29.034	6.206	6.135	2.757
1661	45.039	6.26	2.631	92.278	2.819	89.151	29.113	6.158	6.35	2.533
1662	45.501	6.35	2.606	92.264	2.819	89.15	29.881	6.188	6.399	2.411
1663	45.76	6.382	2.632	92.221	2.819	89.149	30.656	6.195	6.293	2.354
1664	45.76	6.425	2.742	92.23	2.821	89.148	33.261	6.37	6.905	2.058
1665	45.667	6.451	2.882	92.254	2.827	89.147	36.761	6.653	7.515	1.783
1666	45.475	6.46	2.942	92.28	2.831	89.147	38.324	6.734	8.125	1.547
1667	45.502	6.469	3.021	92.265	2.84	89.146	40.204	6.896	8.367	1.423
1668	45.771	6.47	3.04	92.287	2.843	89.145	40.56	6.896	8.103	1.455
1669	46.202	6.471	3.048	92.285	2.844	89.144	40.988	7.085	7.774	1.584
1670	46.202	6.475	3.028	92.262	2.842	89.143	42.322	7.179	7.591	1.772
1671	46.283	6.478	3.013	92.261	2.841	89.142	43.515	7.179	7.167	2.063
1672	46.068	6.483	3.001	92.304	2.84	89.141	46.04	7.179	7.037	2.236
1673	45.662	6.484	3.047	92.338	2.839	89.14	46.382	8.897	6.781	2.371
1674	45.052	6.484	3.083	92.33	2.838	89.14	45.124	9.248	5.993	2.665
1675	45.052	6.486	3.118	92.316	2.836	89.139	40.391	9.08	5.164	3.043
1676	44.741	6.48	3.034	92.33	2.831	89.138	35.643	8.337	4.904	3.225
1677	44.659	6.47	2.956	92.348	2.829	89.138	34.408	8.169	5.279	3.127
1678	44.813	6.437	2.822	92.342	2.826	89.137	35.197	8.397	5.739	3.024
1679	45.24	6.421	2.804	92.36	2.825	89.136	36.923	8.587	6.619	2.69
1680	45.692	6.409	2.899	92.339	2.823	89.135	41.091	8.929	7.938	2.212
1681	45.692	6.424	3.091	92.393	2.824	89.134	44.092	9.368	8.265	2.022
1682	46.072	6.436	3.176	92.366	2.825	89.134	45.036	9.609	7.79	2.069
1683	45.735	6.453	3.268	92.351	2.829	89.133	46.643	9.895	7.918	2.027
1684	45.22	6.46	3.288	92.35	2.836	89.132	48.568	10.009	9.202	1.822
1685	44.703	6.463	3.304	92.318	2.841	89.132	49.576	10.074	11.556	1.562
1686	44.703	6.468	3.38	92.315	2.849	89.131	51.297	10.236	14.262	1.368
1687	44.591	6.47	3.473	92.328	2.851	89.13	52.494	10.31	15.856	1.321
1688	44.493	6.469	3.496	92.321	2.85	89.13	52.968	10.274	17.711	1.263
1689	44.607	6.469	3.469	92.34	2.848	89.129	53.688	10.112	19.941	1.175
1690	44.754	6.467	3.379	92.325	2.848	89.128	53.532	10.028	21.529	1.105
1691	44.932	6.462	3.329	92.311	2.85	89.128	52.878	10.026	21.921	1.068
1692	44.932	6.446	3.241	92.272	2.855	89.127	50.431	9.941	20.79	1.079
1693	45.191	6.44	3.204	92.221	2.857	89.126	48.863	9.873	18.184	1.17
1694	45.225	6.44	3.147	92.262	2.856	89.126	45.72	9.856	15.937	1.269
1695	45.08	6.449	3.106	92.244	2.851	89.125	43.221	9.88	14.783	1.326
1696	45.121	6.449	3.088	92.234	2.849	89.125	42.41	9.866	14.321	1.35
1697	45.28	6.44	3.045	92.239	2.847	89.124	41.835	9.833	13.708	1.401
1698	45.28	6.432	2.99	92.255	2.848	89.123	42.429	9.792	12.971	1.473
1699	45.651	6.432	2.962	92.261	2.849	89.123	43.01	9.741	11.954	1.597
1700	45.974	6.435	2.916	92.245	2.85	89.122	44.493	9.683	10.99	1.745
1701	46.185	6.44	2.899	92.206	2.848	89.122	46.237	9.823	10.458	1.858
1702	46.082	6.442	2.9	92.217	2.846	89.122	47.017	9.924	10.529	1.89
1703	46.082	6.442	2.908	92.162	2.84	89.121	47.558	10.039	11.425	1.796
1704	45.77	6.436	2.9	92.156	2.834	89.12	46.354	9.988	13.099	1.599
1705	45.313	6.433	2.886	92.166	2.833	89.12	45.606	9.91	16.048	1.309
1706	45.127	6.432	2.846	92.172	2.834	89.12	45.511	9.629	20.551	1.008
1707	45.203	6.434	2.825	92.114	2.836	89.119	46.295	9.337	26.261	0.772
1708	45.496	6.441	2.782	92.023	2.837	89.119	47.943	8.425	30.085	0.653
1709	45.496	6.442	2.725	92.043	2.834	89.118	47.644	7.86	26.257	0.731
1710	45.493	6.44	2.691	92.045	2.832	89.118	46.848	7.885	21.964	0.843
1711	45.29	6.437	2.63	92.026	2.829	89.118	45.533	8.143	20.144	0.888
1712	45.106	6.45	2.619	92.021	2.831	89.117	46.187	8.292	20.952	0.835
1713	46.048	6.464	2.644	92.062	2.833	89.117	47.369	8.35	21.825	0.799
1714	46.048	6.491	2.758	92.094	2.841	89.117	50.723	8.577	16.994	1.086
1715	46.317	6.506	2.915	92.035	2.849	89.117	53.872	8.825	15.583	1.255
1716	46.586	6.509	2.992	92.01	2.853	89.116	55.038	9.062	16.352	1.344
1717	46.855	6.513	3.13	92.006	2.856	89.116	57.366	9.435	17.645	1.408
1718	46.855	6.514	3.196	92.041	2.856	89.116	59.075	9.154	19.82	1.376
1719	46.855	6.517	3.332	92.012	2.854	89.116	63.762	7.834	24.301	1.192
1720	46.855	6.522	3.438	92.008	2.855	89.116	68.277	6.712	30.553	0.96
1721	46.855	6.525	3.464	91.979	2.855	89.115	69.775	6.411	35.557	0.789
1722	46.72	6.529	3.458	91.973	2.854	89.115	71.058	6.234	38.223	0.674
1723	46.586	6.531	3.416	91.961	2.85	89.115	70.705	6.449	38.379	0.6
1724	46.452	6.532	3.393	91.938	2.848	89.115	70.024	6.562	36.158	0.568
1725	46.452	6.532	3.354	91.9	2.844	89.115	67.77	6.645	32.698	0.571
1726	46.452	6.528	3.323	91.845	2.842	89.115	64.984	6.67	28.039	0.629
1727	45.975	6.527	3.313	91.82	2.842	89.115	63.63	6.682	30.488	0.566
1728	46.07	6.534	3.305	91.827	2.843	89.115	61.186	6.646	33.501	0.519
1729	46.592	6.545	3.317	91.813	2.845	89.115	59.526	6.356	29.549	0.608
1730	46.74	6.549	3.334	91.775	2.846	89.115	59.254	6.183	23.349	0.795
1731	46.74	6.545	3.399	91.763	2.844	89.115	59.646	6.074	21.495	0.868
1732	46.634	6.534	3.445	91.733	2.843	89.115	59.85	6.116	22.445	0.838
1733	46.247	6.47	3.548	91.712	2.842	89.115	59.31	6.195	25.205	0.752
1734	45.743	6.35	3.628	91.697	2.847	89.115	58.113	6.296	30.695	0.625
1735	45.399	6.286	3.643	91.672	2.85	89.115	57.79	6.456	43.121	0.456
1736	45.167	6.186	3.604	91.687	2.855	89.115	57.758	7.127	68.733	0.293
1737	45.167	6.14	3.481	91.676	2.858	89.116	57.276	7.808	94.269	0.194
1738	45.134	6.13	3.406	91.647	2.858	89.116	56.564	7.908	84.496	0.226
1739	45.361	6.12	3.266	91.636	2.855	89.116	54.693	7.759	51.765	0.397
1740	45.447	6.121	3.164	91.655	2.847	89.116	53.543	7.634	33.12	0.598
1741	45.653	6.124	3.128	91.615	2.842	89.116	53.603	7.566	27.287	0.719
1742	45.653	6.13	3.092	91.6	2.838	89.117	55.106	7.115	24.685	0.807
1743	45.878	6.129	3.093	91.593	2.841	89.117	56.44	6.733	23.469	0.866
1744	46.019	6.119	3.123	91.552	2.852	89.117	59.811	6.047	24.063	0.864
1745	46.081	6.11	3.148	91.528	2.859	89.118	63.222	5.952	26.632	0.797
1746	46.201	6.111	3.144	91.509	2.86	89.118	64.536	6.159	29.898	0.719
1747	46.341	6.119	3.097	91.448	2.859	89.118	65.652	6.855	30.974	0.695
1748	46.341	6.119	3.026	91.425	2.857	89.119	64.422	7.41	28.809	0.749
1749	46.494	6.113	2.99	91.382	2.857	89.119	63.153	7.457	25.247	0.859
1750	46.569	6.095	2.911	91.378	2.857	89.119	60.815	7.326	22.757	0.96
1751	46.708	6.074	2.816	91.372	2.856	89.12	60.811	7.231	22.498	0.99
1752	46.767	6.064	2.768	91.307	2.857	89.12	61.661	7.191	23.925	0.962
1753	46.767	6.048	2.694	91.275	2.857	89.121	62.851	7.028	26.116	0.917
1754	46.407	6.04	2.65	91.261	2.857	89.122	60.661	7.101	29.641	0.836
1755	46.411	6.038	2.623	91.235	2.856	89.122	58.237	7.238	26.411	0.963
1756	46.269	6.039	2.529	91.219	2.855	89.123	52.436	7.526	19.958	1.303
1757	46.571	6.041	2.462	91.197	2.854	89.123	49.753	7.635	14.9	1.749
1758	46.788	6.052	2.33	91.182	2.852	89.124	45.811	7.812	10.857	2.421
1759	46.788	6.064	2.267	91.168	2.85	89.124	44.219	7.998	9.399	2.762
1760	46.573	6.066	2.278	91.161	2.849	89.125	44.237	8.121	10.059	2.621
1761	46.097	6.06	2.38	91.116	2.847	89.126	45.301	8.476	12.646	2.16
1762	45.774	6.045	2.556	91.106	2.846	89.126	47.156	8.865	17.241	1.654
1763	45.893	6.039	2.66	91.102	2.846	89.127	48.368	9.007	23.861	1.248
1764	45.893	6.034	2.883	91.114	2.848	89.128	51.285	9.141	31.241	0.989
1765	46.323	6.032	3.111	91.106	2.849	89.129	53.912	9.229	35.358	0.9
1766	46.511	6.031	3.223	91.08	2.85	89.129	54.665	9.281	37.436	0.877
1767	46.497	6.029	3.447	91.074	2.851	89.13	54.874	9.547	37.688	0.893
1768	46.553	6.032	3.555	91.11	2.851	89.131	54.561	9.722	36.588	0.941
1769	46.569	6.044	3.737	91.086	2.85	89.132	53.793	9.757	34.704	1.013
1770	46.569	6.057	3.835	91.08	2.849	89.133	53.308	9.663	33.707	1.058
1771	46.163	6.06	3.851	91.108	2.848	89.133	53.131	9.691	37.609	0.957
1772	45.882	6.062	3.84	91.085	2.846	89.134	52.411	9.776	43.043	0.83
1773	45.901	6.064	3.811	91.074	2.844	89.136	51.006	9.726	44.607	0.778
1774	46.005	6.063	3.796	91.087	2.843	89.136	50.341	9.686	41.424	0.806
1775	46.005	6.056	3.787	91.122	2.841	89.137	49.82	9.722	37.399	0.857
1776	46.06	6.047	3.823	91.1	2.841	89.139	50.063	9.793	35.288	0.886
1777	46.208	6.046	3.856	91.126	2.842	89.139	50.131	9.788	33.109	0.946
1778	46.22	6.057	3.925	91.098	2.842	89.14	50.129	9.782	31.95	1.002
1779	46.321	6.068	3.958	91.091	2.843	89.142	50.423	9.813	32.506	1.023
1780	46.158	6.07	3.954	91.107	2.843	89.142	50.655	9.765	33.933	1.024
1781	46.158	6.067	3.901	91.122	2.842	89.144	50.928	9.553	37.956	0.955
1782	45.898	6.066	3.857	91.118	2.842	89.145	50.906	9.526	42.545	0.873
1783	45.62	6.065	3.752	91.126	2.843	89.146	50.605	10.071	45.016	0.828
1784	45.716	6.066	3.665	91.101	2.844	89.147	50.082	10.382	39.197	0.946
1785	45.957	6.067	3.637	91.16	2.845	89.148	49.908	10.336	29.966	1.219
1786	46.264	6.07	3.601	91.144	2.848	89.15	50.367	10.28	23.236	1.526
1787	46.264	6.07	3.564	91.175	2.851	89.151	51.594	10.321	19.091	1.815
1788	46.342	6.067	3.538	91.123	2.851	89.152	51.841	10.189	16.865	2.018
1789	46.292	6.062	3.477	91.059	2.851	89.153	50.311	10.108	15.955	2.1
1790	46.268	6.062	3.423	91.067	2.851	89.155	46.371	10.266	16.037	2.05
1791	46.18	6.064	3.4	91.098	2.851	89.156	44.181	10.363	16.31	1.967
1792	46.18	6.07	3.345	91.093	2.852	89.157	40.564	10.42	16.096	1.942
1793	45.967	6.072	3.257	91.133	2.853	89.159	38.315	10.389	15.784	1.948
1794	45.657	6.072	3.202	91.219	2.854	89.16	37.72	10.403	16.194	1.895
1795	45.81	6.071	3.097	91.194	2.853	89.162	37.819	10.473	17.144	1.808
1796	45.921	6.07	3.059	91.184	2.853	89.162	38.57	10.505	18.013	1.739
1797	45.882	6.063	3.021	91.215	2.851	89.164	41.1	10.563	18.811	1.668
1798	45.882	6.056	3.025	91.239	2.85	89.166	43.701	10.599	19.312	1.606
1799	45.608	6.055	3.038	91.229	2.85	89.167	44.501	10.52	19.443	1.561
1800	45.289	6.055	3.078	91.25	2.851	89.169	44.709	9.924	18.706	1.584
1801	45.32	6.054	3.122	91.272	2.854	89.171	44.009	9.141	16.957	1.718
1802	45.194	6.052	3.139	91.263	2.856	89.171	43.869	9.021	14.818	1.947
1803	45.194	6.054	3.172	91.233	2.858	89.173	44.523	9.171	14.052	2.036
1804	45.123	6.061	3.231	91.259	2.857	89.175	46.211	9.263	14.403	1.99
1805	45.263	6.062	3.27	91.315	2.857	89.176	47.372	9.249	15.409	1.876
1806	45.299	6.054	3.339	91.353	2.856	89.178	50.222	9.189	17.326	1.692
1807	45.348	6.048	3.357	91.382	2.856	89.18	51.67	9.151	20.674	1.436
1808	45.44	6.042	3.37	91.361	2.857	89.181	53.563	9.05	23.871	1.243
1809	45.44	6.043	3.383	91.347	2.856	89.183	53.374	8.99	24.104	1.222
1810	45.525	6.044	3.389	91.358	2.856	89.184	52.741	8.983	21.993	1.332
1811	45.73	6.044	3.364	91.364	2.854	89.186	51.539	9.052	19.335	1.5
1812	45.928	6.045	3.262	91.351	2.853	89.188	50.917	9.12	17.24	1.653
1813	46.164	6.045	3.191	91.378	2.853	89.189	50.529	8.96	15.452	1.803
1814	46.164	6.046	3.043	91.368	2.853	89.192	49.099	8.561	13.644	1.996
1815	46.548	6.05	2.906	91.348	2.853	89.194	47.615	8.475	11.957	2.245
1816	46.604	6.053	2.838	91.407	2.851	89.195	47.207	8.464	11.391	2.338
1817	46.569	6.059	2.703	91.411	2.844	89.197	46.499	8.405	11.903	2.233
1818	46.302	6.062	2.592	91.391	2.838	89.199	44.63	8.375	13.251	1.981
1819	46.114	6.062	2.555	91.41	2.835	89.2	43.389	8.396	14.848	1.713
1820	46.114	6.055	2.518	91.407	2.831	89.203	41.825	8.458	16.38	1.489
1821	45.893	6.049	2.512	91.431	2.83	89.205	41.873	8.469	18.761	1.26
1822	45.874	6.039	2.514	91.435	2.826	89.206	43.021	8.45	21.885	1.067
1823	46.064	6.043	2.523	91.474	2.821	89.208	43.862	8.455	23.98	0.985
1824	46.27	6.047	2.532	91.43	2.818	89.209	43.239	8.473	22.205	1.106
1825	46.27	6.047	2.563	91.356	2.813	89.212	42.838	8.483	20.282	1.257
1826	46.468	6.035	2.611	91.341	2.809	89.214	41.572	8.498	18.029	1.455
1827	46.624	6.028	2.637	91.383	2.808	89.215	40.573	8.521	15.517	1.723
1828	46.616	6.017	2.678	91.356	2.806	89.218	38.091	8.58	12.599	2.173
1829	46.658	6.012	2.679	91.384	2.805	89.22	36.157	8.628	10.534	2.655
1830	46.506	6.01	2.66	91.405	2.805	89.221	36.046	8.637	9.907	2.892
1831	46.506	6.009	2.602	91.432	2.807	89.224	38.401	8.626	11.179	2.638
1832	46.404	6.011	2.576	91.461	2.808	89.226	40.724	8.613	15.29	1.98
1833	46.505	6.021	2.564	91.472	2.811	89.227	46.049	8.58	19.135	1.537
1834	46.609	6.039	2.609	91.426	2.814	89.23	49.762	8.559	21.761	1.292
1835	46.552	6.047	2.639	91.435	2.816	89.231	50.511	8.556	22.824	1.168
1836	46.201	6.053	2.68	91.414	2.823	89.234	50.156	8.554	22.744	1.124
1837	46.201	6.048	2.66	91.406	2.829	89.236	48.729	8.59	23.577	1.067
1838	46.049	6.045	2.627	91.394	2.831	89.237	48.063	8.621	23.904	1.064
1839	46.019	6.041	2.542	91.385	2.831	89.24	46.931	8.591	23.74	1.108
1840	46.023	6.041	2.504	91.377	2.826	89.243	45.165	8.328	23.123	1.184
1841	46.103	6.041	2.525	91.362	2.824	89.244	43.701	8.205	21.759	1.3
1842	46.103	6.04	2.642	91.352	2.818	89.246	39.792	8.057	19.403	1.497
1843	46.156	6.044	2.773	91.348	2.815	89.249	35.921	7.955	16.125	1.848
1844	46.501	6.05	2.809	91.333	2.814	89.25	34.466	7.922	13.082	2.323
1845	46.613	6.059	2.806	91.329	2.814	89.253	31.632	7.918	11.212	2.743
1846	46.687	6.058	2.781	91.318	2.815	89.256	31.366	7.941	10.661	2.913
1847	46.58	6.048	2.732	91.304	2.816	89.257	31.91	7.986	10.714	2.923
1848	46.58	6.043	2.711	91.295	2.817	89.26	33.168	8.319	11.145	2.815
1849	46.555	6.046	2.708	91.348	2.817	89.261	33.723	8.666	11.427	2.729
1850	46.578	6.053	2.711	91.339	2.818	89.264	33.979	9.246	11.263	2.739
1851	46.596	6.044	2.726	91.336	2.82	89.266	32.712	9.432	10.58	2.882
1852	46.53	6.035	2.739	91.322	2.821	89.268	31.732	9.485	9.686	3.104
1853	46.53	6.02	2.78	91.314	2.822	89.27	30.123	9.643	8.936	3.301
1854	46.399	6.031	2.863	91.308	2.823	89.273	29.961	9.915	8.499	3.398
1855	46.353	6.05	2.929	91.293	2.823	89.274	30.467	10.052	8.254	3.428
1856	46.386	6.11	3.066	91.28	2.824	89.277	32.19	10.006	8.108	3.415
1857	46.467	6.148	3.101	91.276	2.824	89.28	33.197	9.71	8.048	3.339
1858	46.36	6.222	3.057	91.261	2.826	89.281	35.16	8.751	8.134	3.173
1859	46.36	6.266	2.921	91.256	2.829	89.284	36.719	7.839	8.55	2.875
1860	46	6.271	2.859	91.24	2.831	89.285	37.26	7.533	9.377	2.48
1861	45.775	6.26	2.784	91.225	2.835	89.288	37.897	7.172	10.314	2.128
1862	45.701	6.25	2.762	91.221	2.839	89.291	37.867	6.989	10.788	1.939
1863	45.714	6.252	2.765	91.204	2.841	89.292	37.466	6.946	10.684	1.925
1864	45.714	6.262	2.799	91.196	2.843	89.295	35.918	6.915	10.032	2.097
1865	45.685	6.266	2.858	91.185	2.844	89.298	34.256	6.899	9.324	2.397
1866	45.842	6.264	2.891	91.168	2.844	89.299	33.783	6.894	8.942	2.713
1867	46.189	6.26	2.958	91.151	2.844	89.302	34.094	6.922	8.866	2.975
1868	46.402	6.261	3.04	91.147	2.845	89.305	36.244	6.993	8.881	3.169
1869	46.498	6.263	3.078	91.137	2.845	89.306	37.813	7.029	9.009	3.254
1870	46.498	6.269	3.091	91.12	2.846	89.309	41.044	7.151	9.48	3.159
1871	46.494	6.273	3.058	91.114	2.846	89.437	42.44	7.382	10.706	2.838
1872	46.408	6.281	3.006	91.103	2.843	89.313	44.992	8.283	13.517	2.296
1873	46.304	6.289	3.13	91.098	2.838	89.316	47.766	9.19	19.134	1.672
1874	46.453	6.294	3.26	91.084	2.836	89.317	49.004	9.476	25.441	1.27
1875	46.604	6.301	3.532	91.067	2.835	89.32	50.275	9.733	30.036	1.088
1876	46.604	6.299	3.69	91.059	2.84	89.323	49.902	9.575	31.704	1.042
1877	46.743	6.294	3.72	91.041	2.843	89.324	49.39	9.339	31.032	1.071
1878	46.7	6.282	3.706	91.032	2.848	89.327	48.119	8.88	29.788	1.114
1879	46.673	6.268	3.623	91.027	2.85	89.33	46.594	9.061	28.085	1.173
1880	46.671	6.262	3.569	91.018	2.849	89.331	45.81	9.415	25.495	1.271
1881	46.671	6.26	3.462	91.005	2.848	89.334	44.292	10.139	22.443	1.404
1882	46.892	6.27	3.361	90.993	2.849	89.337	42.487	10.208	17.976	1.7
1883	46.99	6.275	3.308	90.978	2.85	89.338	41.423	10.131	13.713	2.139
1884	46.863	6.28	3.202	90.973	2.852	89.341	39.401	10.008	10.903	2.567
1885	46.704	6.28	3.154	90.961	2.852	89.342	38.622	9.889	9.512	2.843
1886	46.476	6.279	3.086	90.947	2.85	89.345	37.675	9.493	9.051	2.95
1887	46.476	6.273	3.066	90.909	2.846	89.348	37.769	9.019	9.28	2.89
1888	46.503	6.27	3.072	90.916	2.843	89.349	38.29	8.752	9.841	2.754
1889	46.64	6.273	3.1	90.881	2.84	89.352	39.866	8.302	10.556	2.597
1890	46.689	6.283	3.128	90.884	2.838	89.354	41.086	8.283	10.938	2.544
1891	46.702	6.287	3.135	90.892	2.837	89.356	41.316	8.341	10.703	2.647
1892	46.702	6.288	3.133	90.887	2.836	89.358	41.15	8.349	9.95	2.886
1893	46.658	6.283	3.116	90.887	2.835	89.361	40.544	8.235	8.983	3.203
1894	46.594	6.279	3.105	90.909	2.835	89.363	40.145	8.196	8.044	3.533
1895	46.496	6.269	3.072	90.871	2.836	89.365	39.093	8.206	7.296	3.797
1896	46.25	6.265	3.043	90.868	2.837	89.368	38.393	8.23	6.867	3.908
1897	46.011	6.262	2.95	90.814	2.839	89.369	36.863	8.031	6.822	3.83
1898	46.011	6.269	2.828	90.818	2.841	89.372	36.136	7.868	7.133	3.605
1899	45.762	6.276	2.773	90.95	2.843	89.373	36.305	7.868	7.784	3.275
1900	45.817	6.292	2.701	90.831	2.848	89.376	37.168	7.868	8.487	2.972
1901	46.102	6.302	2.665	90.828	2.854	89.379	37.415	7.747	8.738	2.831
1902	46.267	6.301	2.643	90.831	2.855	89.38	37.034	7.787	8.336	2.885
1903	46.267	6.292	2.572	90.817	2.852	89.382	35.48	7.787	7.642	3.034
1904	46.178	6.288	2.476	90.822	2.843	89.385	33.538	8.07	7.094	3.153
1905	46.115	6.291	2.43	90.832	2.836	89.386	32.699	8.07	6.716	3.257
1906	46.177	6.303	2.349	90.758	2.828	89.389	32.009	8.056	6.543	3.322
1907	46.477	6.316	2.281	90.755	2.826	89.392	33.018	8.043	6.589	3.325
1908	46.451	6.32	2.254	90.751	2.826	89.393	33.813	8.036	6.748	3.304
1909	46.451	6.325	2.23	90.722	2.827	89.395	34.721	7.634	7.132	3.198
1910	46.368	6.323	2.238	90.723	2.828	89.398	34.61	7.785	7.492	3.095
1911	46.199	6.309	2.287	90.686	2.827	89.399	33.853	8.245	7.761	2.998
1912	46.05	6.287	2.362	90.692	2.824	89.402	33.532	8.584	8.041	2.864
1913	45.939	6.279	2.405	90.709	2.822	89.403	33.707	8.766	8.503	2.66
1914	45.939	6.275	2.497	90.695	2.818	89.405	34.647	9.213	9.323	2.377
1915	45.905	6.278	2.584	90.699	2.819	89.408	35.885	9.465	10.52	2.066
1916	46.349	6.279	2.616	90.636	2.82	89.409	36.276	9.528	10.848	1.972
1917	46.516	6.28	2.643	90.641	2.822	89.411	35.844	9.689	10.414	2.053
1918	46.71	6.288	2.624	90.609	2.824	89.414	33.576	9.853	9.503	2.263
1919	46.44	6.294	2.604	90.611	2.825	89.415	32.09	9.917	8.423	2.562
1920	46.44	6.302	2.561	90.601	2.828	89.417	29.618	10.026	7.875	2.721
1921	46.379	6.302	2.542	90.586	2.83	89.42	28.992	10.08	7.514	2.811
1922	46.158	6.298	2.529	90.557	2.833	89.421	29.091	10.186	7.391	2.786
1923	45.874	6.295	2.565	90.559	2.831	89.423	30.175	10.295	7.442	2.671
1924	45.812	6.297	2.599	90.555	2.827	89.424	30.772	10.333	7.464	2.559
1925	46.044	6.304	2.68	90.518	2.817	89.427	31.989	10.36	7.347	2.51
1926	46.044	6.31	2.748	90.518	2.81	89.429	33.69	10.38	7.154	2.523
1927	46.437	6.309	2.769	90.502	2.81	89.43	34.632	10.398	7.098	2.536
1928	46.528	6.303	2.783	90.494	2.815	89.432	36.335	10.453	7.347	2.481
1929	46.394	6.296	2.774	90.504	2.821	89.434	36.753	10.524	7.616	2.427
1930	46.017	6.294	2.772	90.433	2.823	89.436	36.684	10.556	7.635	2.429
1931	46.017	6.292	2.801	90.389	2.82	89.438	37.228	10.6	7.446	2.467
1932	45.795	6.293	2.891	90.387	2.815	89.44	38.914	10.625	6.876	2.636
1933	45.861	6.295	2.955	90.385	2.813	89.441	39.661	10.63	6.087	2.953
1934	46.033	6.296	3.089	90.38	2.811	89.443	40.126	10.635	5.398	3.334
1935	46.082	6.296	3.144	90.383	2.811	89.445	39.975	10.639	5	3.648
1936	46.088	6.293	3.207	90.344	2.812	89.446	39.763	10.661	4.953	3.766
1937	46.088	6.29	3.228	90.334	2.811	89.448	40.214	10.688	5.29	3.603
1938	46.296	6.29	3.238	90.27	2.81	89.449	40.61	10.698	5.948	3.244
1939	46.122	6.29	3.278	90.273	2.81	89.451	41.338	10.721	7.357	2.656
1940	46.041	6.289	3.335	90.318	2.811	89.453	41.832	10.762	9.364	2.116
1941	45.786	6.291	3.361	90.301	2.811	89.454	42.121	10.793	12.374	1.656
1942	45.786	6.298	3.388	90.261	2.808	89.456	43.167	10.866	18.888	1.156
1943	45.557	6.302	3.377	90.253	2.805	89.458	44.78	10.932	28.244	0.801
1944	45.642	6.302	3.361	90.247	2.804	89.459	45.522	10.952	35.663	0.643
1945	45.969	6.299	3.319	90.235	2.806	89.46	46.271	10.959	34.601	0.67
1946	46.236	6.299	3.294	90.244	2.809	89.462	46.208	10.952	27.828	0.841
1947	46.07	6.3	3.221	90.278	2.82	89.463	45.405	10.934	21.736	1.067
1948	46.07	6.301	3.102	90.268	2.833	89.465	44.206	10.938	18.756	1.222
1949	45.958	6.299	3.029	90.245	2.839	89.466	43.657	10.95	16.453	1.393
1950	45.568	6.292	2.877	90.216	2.846	89.467	42.786	10.976	14.822	1.548
1951	45.276	6.285	2.747	90.213	2.846	89.469	41.612	11.005	14.459	1.598
1952	45.16	6.284	2.695	90.218	2.845	89.47	40.613	11.037	14.633	1.599
1953	45.16	6.286	2.599	90.179	2.842	89.472	38.107	11.102	14.807	1.603
1954	45.307	6.293	2.486	90.159	2.838	89.473	36.574	11.132	14.599	1.643
1955	45.711	6.297	2.417	90.168	2.837	89.474	36.581	11.132	14.393	1.671
1956	46.083	6.305	2.267	90.183	2.836	89.475	37.726	11.088	14.241	1.674
1957	46.099	6.304	2.138	90.165	2.837	89.477	39.299	11.026	13.574	1.721
1958	45.734	6.302	2.092	90.173	2.838	89.478	39.979	11.012	13.266	1.713
1959	45.734	6.298	2.034	90.189	2.841	89.479	40.747	11.018	14.059	1.578
1960	45.157	6.297	2.014	90.182	2.843	89.48	40.71	11.03	16.414	1.334
1961	44.718	6.29	1.962	90.204	2.844	89.481	39.859	11.053	19.925	1.09
1962	44.713	6.278	1.865	90.192	2.847	89.483	38.433	11.064	22.774	0.944
1963	44.871	6.273	1.799	90.168	2.85	89.483	37.621	11.071	22.855	0.923
1964	45.147	6.269	1.657	90.192	2.855	89.484	35.91	11.115	20.825	0.98
1965	45.147	6.27	1.548	90.186	2.858	89.486	34.316	11.181	17.319	1.116
1966	45.426	6.271	1.518	90.149	2.859	89.486	33.639	11.191	13.673	1.312
1967	45.483	6.271	1.499	90.141	2.858	89.488	32.502	11.181	10.929	1.516
1968	45.65	6.275	1.505	90.142	2.857	89.489	31.654	11.224	9.028	1.739
1969	45.709	6.279	1.506	90.088	2.856	89.489	31.478	11.261	7.817	1.98
1970	45.709	6.292	1.504	90.122	2.853	89.49	31.927	11.306	7.187	2.22
1971	45.677	6.306	1.516	90.137	2.849	89.491	33.185	11.307	7.263	2.345
1972	45.571	6.31	1.537	90.109	2.848	89.492	33.805	11.314	7.78	2.36
1973	45.667	6.312	1.606	90.085	2.849	89.493	34.368	11.339	8.259	2.354
1974	45.833	6.311	1.647	90.069	2.852	89.493	34.255	11.34	8.365	2.395
1975	45.855	6.306	1.719	90.072	2.857	89.494	33.801	11.326	8.269	2.451
1976	45.855	6.302	1.764	90.096	2.86	89.495	33.953	11.332	8.445	2.406
1977	45.735	6.301	1.779	90.081	2.859	89.496	34.195	11.309	8.874	2.286
1978	45.65	6.302	1.807	90.079	2.852	89.497	33.962	11.203	8.963	2.251
1979	45.381	6.307	1.843	90.118	2.843	89.497	32.153	11.055	8.377	2.386
1980	45.192	6.31	1.865	90.093	2.839	89.498	31.031	10.953	7.631	2.579
1981	45.192	6.317	1.909	90.091	2.835	89.499	29.374	10.71	7.212	2.675
1982	45.224	6.321	1.939	90.088	2.837	89.499	28.256	10.465	7.011	2.711
1983	45.38	6.32	1.942	90.112	2.842	89.5	27.565	10.35	6.829	2.766
1984	45.46	6.313	1.927	90.099	2.84	89.5	26.086	10.111	6.719	2.815
1985	45.517	6.308	1.911	90.086	2.84	89.501	25.629	9.969	6.671	2.837
1986	45.312	6.299	1.87	90.089	2.839	89.501	25.79	9.657	6.605	2.837
1987	45.312	6.287	1.831	90.08	2.836	89.502	26.986	9.441	6.647	2.747
1988	45.109	6.28	1.818	90.053	2.835	89.502	27.633	9.349	6.707	2.638
1989	44.901	6.27	1.809	90.048	2.834	89.503	28.469	9.127	6.82	2.537
1990	44.888	6.272	1.824	90.052	2.835	89.503	28.578	8.953	6.975	2.476
1991	45.056	6.276	1.838	90.029	2.836	89.503	28.443	8.938	7.059	2.483
1992	45.056	6.281	1.867	90.079	2.838	89.504	27.836	9.034	7.008	2.561
1993	45.379	6.283	1.887	90.082	2.841	89.504	26.824	9.077	6.797	2.704
1994	45.77	6.285	1.895	90.063	2.841	89.504	26.391	9.025	6.499	2.878
1995	45.876	6.289	1.911	90.009	2.841	89.504	26.305	9.014	6.25	3.007
1996	45.819	6.283	1.951	90.007	2.839	89.505	27.212	9.432	6.414	2.91
1997	45.878	6.279	1.987	90.049	2.838	89.505	27.735	9.652	6.828	2.706
1998	45.878	6.28	2.091	90.054	2.837	89.505	28.327	9.861	7.051	2.6
1999	46.102	6.288	2.153	90.003	2.838	89.505	28.332	9.917	6.862	2.663
2000	46.335	6.306	2.279	90.001	2.839	89.505	28.125	10.054	6.479	2.811
2001	46.651	6.311	2.399	89.996	2.84	89.505	28.645	10.161	6.138	2.934
2002	46.566	6.307	2.458	90.041	2.839	89.505	29.504	10.18	6.02	2.929
2003	46.566	6.291	2.582	90.037	2.837	89.505	32.36	10.142	6.372	2.695
2004	46.233	6.275	2.713	90.033	2.832	89.505	35.689	10.112	7.238	2.321
2005	45.82	6.27	2.779	90.075	2.829	89.505	37.112	10.147	8.415	1.978
2006	45.662	6.27	2.902	90.097	2.823	89.505	39.299	10.234	9.66	1.743
2007	45.497	6.271	3.001	90.101	2.818	89.505	41.054	10.267	10.807	1.605
2008	45.443	6.27	3.039	90.103	2.817	89.505	41.814	10.265	11.787	1.518
2009	45.443	6.269	3.102	90.089	2.815	89.505	42.689	10.273	12.016	1.51
2010	45.174	6.272	3.132	90.083	2.817	89.505	42.678	10.314	11.973	1.49
2011	45.076	6.285	3.205	90.113	2.825	89.504	42.024	10.465	11.308	1.5
2012	44.884	6.293	3.302	90.121	2.84	89.504	41.274	10.594	10.47	1.502
2013	45.31	6.293	3.353	90.142	2.847	89.504	40.976	10.647	9.46	1.541
2014	45.809	6.292	3.423	90.114	2.86	89.504	40.466	10.776	8.1	1.716
2015	45.809	6.295	3.406	90.111	2.865	89.503	40.146	10.865	7.229	1.906
2016	46.669	6.296	3.367	90.144	2.865	89.503	40.166	10.863	6.597	2.167
2017	46.299	6.289	3.284	90.139	2.861	89.503	40.562	10.81	6.796	2.247
2018	47.653	6.28	3.252	90.134	2.857	89.502	40.529	10.773	6.946	2.386
2019	47.214	6.278	3.252	90.142	2.856	89.502	39.912	10.731	6.103	2.956
2020	47.214	6.284	3.236	90.156	2.855	89.501	37.311	10.577	5.641	3.378
2021	48.712	6.29	3.182	90.2	2.85	89.501	33.746	10.465	4.716	4.271
2022	46.974	6.293	3.153	90.208	2.845	89.5	31.922	10.406	4.58	4.538
2023	46.664	6.304	3.113	90.215	2.834	89.5	28.334	10.24	4.945	4.404
2024	46.9	6.312	3.101	90.234	2.828	89.499	26.614	10.15	5.31	4.301
2025	47.069	6.325	3.078	90.235	2.818	89.499	23.858	10.02	5.481	4.351
2026	47.069	6.325	3.078	90.244	2.811	89.498	22.992	9.939	5.553	4.425
2027	47.471	6.319	3.097	90.259	2.808	89.497	23.492	9.891	5.42	4.578
2028	48.266	6.309	3.181	90.315	2.807	89.497	26.073	9.738	5.063	4.82
2029	48.669	6.312	3.291	90.327	2.809	89.496	29.526	9.49	4.825	4.828
2030	48.669	6.318	3.346	90.341	2.813	89.495	31.143	9.326	4.704	4.659
2031	48.669	6.329	3.453	90.388	2.824	89.494	34.068	9.068	4.764	4.328
2032	48.165	6.33	3.557	90.403	2.84	89.493	37.091	9.382	5.342	3.666
2033	47.661	6.324	3.603	90.484	2.848	89.493	38.745	9.788	6.275	2.955
2034	47.661	6.3	3.667	90.488	2.861	89.492	42.333	10.762	7.298	2.383
2035	46.855	6.284	3.686	90.503	2.865	89.491	44.161	11.187	8.39	1.932
2036	45.076	6.253	3.709	90.562	2.867	89.49	47.059	11.681	10.391	1.449
2037	45.076	6.239	3.724	90.567	2.862	89.489	47.637	11.871	21.903	0.708
2038	45.024	6.241	3.724	90.628	2.859	89.489	47.06	11.939	25.097	0.478
2039	44.901	6.249	3.684	90.678	2.853	89.487	45.75	12.036	20.798	0.528
2040	44.368	6.252	3.583	90.685	2.851	89.486	46.043	12.109	24.051	0.432
2041	44.011	6.249	3.523	90.748	2.85	89.486	46.673	12.127	61.606	0.196
2042	44.011	6.243	3.433	90.8	2.848	89.484	47.159	11.901	93.596	0.032
2043	43.975	6.245	3.389	90.795	2.844	89.483	44.724	11.177	53.953	0.178
2044	44.111	6.249	3.364	90.835	2.843	89.482	42.505	10.873	16.813	0.755
2045	44.149	6.255	3.259	90.864	2.841	89.481	37.995	10.592	6.649	1.367
2046	44.122	6.254	3.101	90.9	2.839	89.48	35.534	10.384	5.145	1.636
2047	44.29	6.254	3.032	90.877	2.838	89.479	35.167	10.26	5.3	1.586
2048	44.29	6.258	2.966	90.943	2.839	89.477	35.315	10.013	6.16	1.431
2049	44.257	6.261	2.977	91.015	2.84	89.476	35.547	9.906	7.926	1.214
2050	44.277	6.263	3.058	91.033	2.844	89.475	35.976	9.744	10.198	1.042
2051	44.19	6.256	3.157	91.03	2.848	89.474	35.948	9.615	11.907	0.982
2052	44.273	6.25	3.197	91.146	2.85	89.473	35.658	9.552	12.237	1.046
2053	44.571	6.238	3.249	91.136	2.852	89.471	34.823	9.407	11.224	1.23
2054	44.571	6.238	3.254	91.125	2.853	89.47	34.05	9.225	9.564	1.52
2055	44.982	6.244	3.228	91.138	2.853	89.469	33.591	9.172	7.925	1.885
2056	45.705	6.26	3.107	91.074	2.853	89.467	32.382	9.229	6.232	2.416
2057	45.605	6.267	2.92	91.076	2.853	89.466	31.687	9.061	4.988	2.918
2058	45.688	6.266	2.828	91.082	2.853	89.465	31.927	8.635	4.361	3.115
2059	45.688	6.26	2.691	91.145	2.851	89.463	32.958	7.854	3.854	3.211
2060	45.249	6.257	2.651	91.205	2.85	89.461	32.88	7.733	3.445	3.232
2061	44.976	6.25	2.614	91.257	2.847	89.46	29.882	7.606	3.263	3.116
2062	44.739	6.244	2.609	91.251	2.845	89.458	25.417	7.448	3.201	2.999
2063	44.698	6.243	2.622	91.334	2.844	89.457	24.81	7.409	3.23	2.927
2064	44.837	6.241	2.689	91.402	2.842	89.456	30.409	7.329	3.645	2.673
2065	44.837	6.242	2.798	91.432	2.841	89.454	43.263	7.269	8.905	1.38
2066	45.158	6.245	2.848	91.413	2.84	89.453	49.283	7.337	28.328	0.498
2067	45.573	6.252	2.912	91.443	2.839	89.451	53.168	8.02	40.171	0.311
2068	45.324	6.253	2.943	91.453	2.838	89.449	46.165	9.015	28.72	0.492
2069	45.401	6.25	2.959	91.48	2.838	89.448	42.463	9.392	21.288	0.651
2070	45.401	6.24	2.984	91.511	2.839	89.446	42.533	9.875	22.244	0.607
2071	45.268	6.236	2.947	91.524	2.84	89.444	48.787	10.076	51.576	0.292
2072	45.226	6.238	2.892	91.549	2.841	89.443	49.752	10.078	90.712	0.048
2073	45.073	6.248	2.735	91.583	2.841	89.441	43.909	10.023	51.628	0.207
2074	44.733	6.254	2.659	91.599	2.841	89.438	39.074	9.988	19.758	0.556
2075	44.591	6.264	2.575	91.408	2.838	89.437	31.844	9.866	9.151	1.086
2076	44.591	6.267	2.601	91.39	2.836	89.435	29.44	9.688	6.368	1.469
2077	44.222	6.264	2.641	91.387	2.835	89.434	29.03	9.573	5.867	1.62
2078	44.395	6.252	2.724	91.386	2.837	89.432	28.345	9.407	5.431	1.8
2079	44.596	6.248	2.762	91.387	2.841	89.43	27.466	9.279	4.721	2.115
2080	44.718	6.253	2.758	91.388	2.843	89.429	26.862	9.223	4.154	2.43
2081	44.718	6.266	2.702	92.002	2.846	89.426	25.685	9.141	3.884	2.65
2082	44.811	6.268	2.603	92.021	2.845	89.424	25.632	9.076	3.913	2.735
2083	44.845	6.264	2.556	92.068	2.845	89.423	26.136	9.08	4.172	2.707
2084	44.701	6.25	2.515	92.116	2.844	89.42	27.303	9.221	4.545	2.641
2085	44.708	6.24	2.59	92.142	2.844	89.418	27.217	9.383	4.741	2.696
2086	44.772	6.239	2.689	92.187	2.843	89.417	26.501	9.294	4.695	2.906
2087	44.772	6.247	3.015	92.205	2.843	89.415	24.291	8.783	4.594	3.154
2088	44.865	6.252	3.214	92.245	2.843	89.413	23.141	8.448	4.461	3.418
2089	44.915	6.256	3.545	92.293	2.843	89.411	21.355	7.665	4.387	3.628
2090	45.158	6.251	3.661	92.313	2.845	89.408	20.492	7.004	4.405	3.77
2091	45.295	6.251	3.646	92.35	2.846	89.407	20.405	6.886	4.495	3.868
2092	45.295	6.256	3.555	92.396	2.847	89.405	20.958	7.072	4.656	3.901
2093	45.284	6.258	3.434	92.416	2.847	89.402	22.195	7.458	4.861	3.853
2094	44.967	6.252	3.362	92.457	2.847	89.401	22.771	7.598	5.166	3.69
2095	44.919	6.231	3.206	92.503	2.848	89.398	23.276	7.69	5.46	3.524
2096	45.102	6.219	3.077	92.529	2.849	89.396	22.92	7.655	5.614	3.447
2097	45.269	6.221	3.038	92.568	2.85	89.395	22.606	7.648	5.633	3.449
2098	45.269	6.237	3.003	92.613	2.852	89.392	22.145	7.719	5.601	3.489
2099	45.483	6.245	2.998	92.639	2.852	89.39	22.15	7.748	5.571	3.559
2100	45.551	6.251	2.984	92.683	2.854	89.388	22.932	7.473	5.647	3.602
2101	45.485	6.247	2.956	92.702	2.854	89.386	24.856	7.158	6.482	3.264
2102	45.374	6.244	2.939	92.75	2.854	89.384	26.229	7.111	8.154	2.714
2103	45.401	6.24	2.913	92.79	2.853	89.382	29.578	7.309	10.67	2.172
2104	45.401	6.235	2.96	92.807	2.851	89.379	32.943	7.709	13.226	1.827
2105	45.562	6.235	3.038	92.851	2.851	89.378	34.342	7.91	14.742	1.711
2106	45.596	6.241	3.29	92.905	2.85	89.375	36.575	8.292	15.308	1.713
2107	45.47	6.256	3.55	92.925	2.85	89.372	38.305	8.568	15.384	1.744
2108	45.308	6.261	3.642	92.974	2.85	89.371	38.863	8.658	15.231	1.777
2109	45.308	6.26	3.732	93.014	2.85	89.368	38.976	8.785	15.021	1.803
2110	45.346	6.248	3.741	93.033	2.849	89.366	38.178	9.047	14.441	1.877
2111	45.464	6.243	3.727	93.073	2.849	89.364	37.768	9.306	13.958	1.955
2112	45.607	6.247	3.676	93.092	2.849	89.361	37.256	9.781	13.931	1.997
2113	45.686	6.255	3.645	93.138	2.849	89.359	37.207	9.889	14.521	1.985
2114	45.751	6.272	3.583	93.179	2.85	89.357	37.792	9.989	15.997	1.887
2115	45.751	6.278	3.54	93.205	2.851	89.354	39.491	10.132	18.457	1.704
2116	45.615	6.275	3.534	93.246	2.851	89.353	40.58	10.228	22.509	1.428
2117	45.475	6.267	3.568	93.282	2.852	89.35	42.34	10.545	26.67	1.19
2118	45.493	6.268	3.643	93.301	2.854	89.348	42.758	10.943	26.623	1.142
2119	45.78	6.272	3.682	93.34	2.856	89.346	42.511	11.092	22.299	1.301
2120	45.78	6.28	3.74	93.381	2.856	89.343	41.792	11.156	17.399	1.587
2121	45.996	6.28	3.764	93.405	2.855	89.341	41.603	11.128	14.641	1.807
2122	46.062	6.278	3.766	93.44	2.854	89.339	41.647	11.154	13.574	1.916
2123	45.977	6.271	3.756	93.484	2.853	89.336	41.258	11.238	13.282	1.963
2124	45.907	6.269	3.745	93.504	2.852	89.333	40.764	11.254	13.366	1.981
2125	45.839	6.268	3.711	93.551	2.852	89.332	40.144	11.175	14.088	1.927
2126	45.839	6.268	3.66	93.569	2.851	89.329	41.59	11.032	16.306	1.719
2127	45.778	6.266	3.631	93.571	2.85	89.328	43.042	10.93	20.587	1.406
2128	45.804	6.255	3.565	93.544	2.848	89.325	45.469	10.616	24.934	1.178
2129	45.766	6.24	3.487	93.599	2.847	89.322	44.963	10.219	23.944	1.233
2130	45.534	6.235	3.442	93.687	2.847	89.321	43.708	10.014	19.46	1.524
2131	45.534	6.237	3.355	93.729	2.848	89.318	41.242	9.932	16.076	1.809
2132	45.351	6.252	3.309	93.71	2.849	89.315	40.578	9.892	14.663	1.942
2133	45.386	6.26	3.311	93.717	2.849	89.313	40.685	9.903	14.213	1.98
2134	45.591	6.269	3.341	93.786	2.85	89.311	40.629	9.927	13.74	2.044
2135	45.653	6.266	3.361	93.79	2.85	89.308	40.239	9.95	13.324	2.111
2136	45.593	6.26	3.358	93.885	2.85	89.306	40.191	9.962	13.764	2.044
2137	45.593	6.249	3.337	93.886	2.848	89.303	40.369	11.141	15.083	1.863
2138	45.459	6.245	3.324	93.941	2.847	89.301	40.476	11.165	17.037	1.635
2139	45.486	6.247	3.281	93.931	2.844	89.299	40.874	11.166	18.879	1.439
2140	45.28	6.259	3.2	93.969	2.844	89.296	42.081	11.324	21.486	1.216
2141	45.205	6.266	3.151	93.998	2.844	89.295	42.958	11.425	26.135	0.959
2142	45.294	6.281	3.067	94	2.844	89.417	44.35	11.643	28.181	0.847
2143	45.294	6.293	3.031	94.046	2.843	89.289	44.101	11.971	25.6	0.913
2144	45.535	6.296	3.031	94.045	2.843	89.288	43.408	12.017	20.054	1.171
2145	45.636	6.289	3.056	94.042	2.842	89.285	42.101	11.707	16.258	1.446
2146	45.596	6.27	3.085	94.086	2.842	89.282	42.261	11.314	16.055	1.478
2147	45.623	6.259	3.093	94.101	2.844	89.281	42.781	11.163	18.511	1.3
2148	45.623	6.243	3.088	94.146	2.848	89.278	43.479	10.801	20.257	1.175
2149	45.492	6.239	3.078	94.134	2.85	89.275	43.387	10.606	18.809	1.237
2150	45.456	6.236	3.06	94.116	2.852	89.273	42.66	10.321	15.032	1.503
2151	45.191	6.234	3.057	94.169	2.853	89.271	42.07	10.309	11.719	1.824
2152	45.195	6.231	3.063	94.156	2.853	89.269	41.847	10.362	9.048	2.207
2153	45.128	6.225	3.088	94.15	2.853	89.266	40.793	10.42	6.759	2.712
2154	45.128	6.228	3.116	94.159	2.852	89.263	38.603	10.331	5.141	3.178
2155	45.444	6.232	3.122	94.232	2.851	89.262	37.55	10.237	4.142	3.507
2156	45.444	6.239	3.103	94.232	2.848	89.259	37.007	10.065	3.9	3.397
2157	45.444	6.243	3.062	94.225	2.845	89.256	38.99	10.124	4.987	2.599
2158	45.444	6.245	3.052	94.229	2.844	89.255	40.522	10.205	8.019	1.666
2159	45.444	6.245	3.082	94.287	2.843	89.252	43.733	10.134	16.155	0.899
2160	45.444	6.236	3.177	94.291	2.844	89.249	46.374	9.83	20.511	0.684
2161	45.444	6.234	3.236	94.279	2.845	89.248	47.166	9.694	25.563	0.581
2162	45.444	6.239	3.343	94.288	2.846	89.245	46.971	9.439	27.014	0.567
2163	44.839	6.246	3.378	94.298	2.847	89.243	45.784	9.311	24.349	0.647
2164	44.839	6.259	3.39	94.308	2.847	89.241	41.296	8.986	18.085	0.902
2165	44.839	6.262	3.307	94.257	2.847	89.238	35.235	8.48	10.92	1.566
2166	44.925	6.26	3.232	94.255	2.847	89.237	32.382	8.264	7.241	2.288
2167	44.939	6.249	3.043	94.225	2.847	89.234	28.711	7.955	5.982	2.741
2168	44.684	6.232	2.862	94.238	2.849	89.232	28.989	7.651	6.066	2.696
2169	44.558	6.224	2.796	94.19	2.851	89.23	30.349	7.505	7.243	2.241
2170	44.558	6.214	2.726	94.162	2.855	89.228	33.193	7.243	9.014	1.738
2171	44.322	6.216	2.71	94.173	2.856	89.225	33.188	6.896	9.774	1.504
2172	44.232	6.219	2.704	94.157	2.855	89.223	31.927	6.705	8.667	1.612
2173	44.354	6.228	2.665	94.125	2.854	89.221	28.652	6.412	6.606	2.05
2174	44.652	6.242	2.6	94.122	2.855	89.218	26.704	6.229	5.163	2.542
2175	45.04	6.25	2.575	94.106	2.856	89.217	26.531	6.167	4.624	2.823
2176	45.04	6.261	2.582	94.066	2.857	89.214	27.417	6.071	4.52	3
2177	45.578	6.262	2.624	93.992	2.857	89.213	28.354	6.016	4.52	3.242
2178	46.116	6.255	2.778	93.974	2.854	89.21	31.497	5.929	4.581	3.544
2179	46.653	6.25	3.01	93.932	2.847	89.208	36.63	5.909	4.673	3.858
2180	46.552	6.253	3.157	93.888	2.843	89.206	39.573	5.889	5.308	3.735
2181	46.552	6.262	3.511	93.835	2.844	89.204	44.691	5.705	6.468	3.318
2182	46.452	6.25	3.884	93.813	2.853	89.201	47.614	5.616	7.616	2.953
2183	46.452	6.234	4.041	93.797	2.855	89.2	48.323	5.787	8.203	2.789
2184	46.25	6.204	4.247	93.734	2.853	89.197	48.932	6.246	8.617	2.65
2185	46.048	6.194	4.333	93.747	2.845	89.195	49.398	6.327	9.338	2.417
2186	45.847	6.195	4.359	93.673	2.841	89.194	49.899	6.269	10.622	2.097
2187	45.847	6.198	4.418	93.673	2.838	89.191	51.335	6.241	12.571	1.753
2188	45.645	6.199	4.45	93.646	2.84	89.189	51.891	6.387	14.067	1.549
2189	45.444	6.199	4.485	93.625	2.848	89.187	51.961	6.869	13.883	1.566
2190	45.444	6.195	4.443	93.596	2.857	89.185	51.184	6.908	12.591	1.731
2191	45.749	6.191	4.393	93.577	2.859	89.184	50.897	6.696	11.055	1.968
2192	45.582	6.185	4.279	93.559	2.856	89.181	50.639	6.435	9.5	2.27
2193	45.582	6.184	4.192	93.568	2.849	89.179	49.919	6.949	8.594	2.449
2194	45.431	6.186	4.159	93.503	2.846	89.178	49.245	7.454	7.85	2.591
2195	45.335	6.194	4.088	93.479	2.841	89.175	47.83	8.583	7.207	2.699
2196	45.188	6.203	3.989	93.49	2.839	89.173	46.901	9.38	6.654	2.761
2197	45.363	6.206	3.934	93.45	2.84	89.172	46.493	9.491	6.113	2.782
2198	45.363	6.208	3.823	93.428	2.843	89.17	45.147	9.044	5.214	2.954
2199	45.739	6.205	3.696	93.361	2.849	89.167	42.863	8.262	4.143	3.274
2200	47.147	6.202	3.617	93.233	2.853	89.166	41.507	8.02	3.091	3.82
2201	46.662	6.2	3.439	93.206	2.86	89.164	38.518	7.821	2.448	4.187
2202	45.478	6.201	3.358	93.188	2.861	89.162	36.901	7.705	2.257	4.116
2203	44.839	6.205	3.248	93.203	2.859	89.161	33.725	7.408	2.401	3.738
2204	44.839	6.202	3.208	93.208	2.853	89.158	31.294	7.47	2.734	3.401
2205	44.839	6.198	3.204	93.134	2.851	89.157	30.567	7.735	3.153	3.266
2206	45.242	6.192	3.222	93.045	2.847	89.155	30.448	8.603	3.749	3.223
2207	45.645	6.193	3.306	93.023	2.845	89.153	32.577	9.523	4.947	2.95
2208	45.645	6.194	3.378	92.965	2.844	89.152	34.486	9.905	7.363	2.373
2209	45.645	6.199	3.56	92.894	2.844	89.15	39.182	10.331	11.674	1.715
2210	46.048	6.206	3.736	92.871	2.847	89.148	43.58	10.349	15.848	1.349
2211	46.048	6.208	3.807	92.874	2.849	89.147	45.303	10.354	19.533	1.156
2212	46.048	6.206	3.902	92.851	2.85	89.145	47.736	10.415	21.632	1.08
2213	45.645	6.205	3.928	92.852	2.849	89.143	48.614	10.453	22.84	1.045
2214	45.645	6.207	3.946	92.854	2.847	89.142	50.255	10.553	25.572	0.941
2215	45.645	6.213	3.931	92.866	2.846	89.14	51.996	10.561	25.166	0.936
2216	45.04	6.214	3.912	92.805	2.846	89.139	52.649	10.533	28.372	0.801
2217	45.04	6.214	3.844	92.766	2.847	89.137	52.485	10.461	27.198	0.78
2218	45.04	6.218	3.739	92.732	2.846	89.135	49.808	10.304	20.814	0.957
2219	45.04	6.219	3.679	92.683	2.844	89.134	47.771	10.205	14.958	1.228
2220	45.04	6.209	3.564	92.62	2.839	89.132	43.196	9.99	11.042	1.545
2221	45.04	6.185	3.46	92.588	2.832	89.13	38.599	9.478	8.504	1.907
2222	45.04	6.172	3.406	92.518	2.829	89.129	36.325	9.066	6.658	2.371
2223	45.04	6.155	3.271	92.509	2.823	89.127	31.769	8.523	5.329	2.915
2224	44.839	6.145	3.103	92.475	2.819	89.125	27.441	8.689	4.647	3.292
2225	44.839	6.142	3.019	92.462	2.817	89.125	25.653	8.786	4.698	3.224
2226	44.839	6.145	2.884	92.43	2.818	89.123	23.651	8.811	4.798	3.127
2227	44.234	6.153	2.842	92.398	2.819	89.121	23.614	8.828	5.134	2.898
2228	44.234	6.174	2.812	92.344	2.824	89.12	25.198	8.941	5.319	2.768
2229	44.234	6.187	2.846	92.318	2.829	89.119	27.894	9.12	5.288	2.772
2230	45.444	6.189	2.883	92.295	2.831	89.118	29.228	9.229	5.237	2.8
2231	45.444	6.193	2.99	92.276	2.833	89.116	31.473	9.408	4.929	2.982
2232	45.444	6.2	3.124	92.292	2.833	89.114	33.485	9.644	5.243	2.807
2233	45.444	6.203	3.196	92.216	2.833	89.114	34.599	9.844	6.114	2.419
2234	45.444	6.207	3.347	92.201	2.832	89.112	37.138	10.148	7.275	2.05
2235	45.578	6.209	3.505	92.179	2.833	89.11	40.222	10.307	9.054	1.675
2236	45.712	6.21	3.584	92.146	2.835	89.11	42.163	10.442	12.598	1.236
2237	45.712	6.211	3.73	92.137	2.842	89.108	47.021	10.83	20.375	0.791
2238	45.847	6.209	3.787	92.151	2.846	89.107	49.678	10.955	31.728	0.5
2239	45.948	6.203	3.856	92.114	2.853	89.106	54.426	10.996	48.922	0.317
2240	46.048	6.198	3.877	92.085	2.856	89.104	57.898	11.336	79.55	0.189
2241	46.048	6.199	3.889	92.109	2.854	89.104	59.196	11.338	92.202	0.146
2242	45.746	6.208	3.944	92.066	2.851	89.102	60.764	10.618	84.502	0.149
2243	45.746	6.216	4.025	92.066	2.849	89.101	60.679	10.405	95.714	0.123
2244	45.444	6.214	4.056	92.06	2.849	89.1	60.24	10.502	96.06	0.116
2245	45.141	6.205	4.081	92.074	2.851	89.099	59.581	10.526	98.794	0.108
2249	44.96	6.219	4.198	92.057	2.857	89.094	60.928	10.821	89.881	0.152
2250	44.743	6.209	4.204	92.018	2.858	89.094	61.296	10.872	96.902	0.158
2255	45.051	6.213	3.79	91.935	2.842	89.089	59.328	11.344	57.76	0.36
2256	44.844	6.225	3.668	91.899	2.839	89.088	56.899	11.403	32.297	0.597
2257	45.894	6.225	3.571	91.89	2.84	89.087	54.227	11.401	20.525	0.946
2258	45.624	6.222	3.535	91.902	2.841	89.086	53.328	11.389	14.035	1.382
2259	45.624	6.211	3.484	91.903	2.841	89.085	53.063	11.372	15.317	1.27
2260	46.113	6.197	3.432	91.906	2.842	89.084	54.154	11.385	17.656	1.111
2261	45.488	6.191	3.401	91.907	2.843	89.084	54.689	11.384	25.196	0.807
2262	45.195	6.189	3.345	91.908	2.845	89.083	55.275	11.338	46.04	0.46
2263	45.014	6.192	3.332	91.948	2.847	89.082	55.648	11.29	88.694	0.214
2267	45.498	6.198	3.244	91.97	2.839	89.079	55.213	11.224	78.995	0.197
2268	45.528	6.202	3.201	91.964	2.837	89.078	53.968	11.182	52.143	0.321
2269	45.549	6.2	3.205	91.925	2.837	89.078	53.202	11.191	40.184	0.4
2270	45.549	6.192	3.24	92.004	2.836	89.077	51.425	11.248	35.161	0.457
2271	45.548	6.185	3.253	92.049	2.835	89.076	49.62	11.276	32.29	0.505
2272	45.415	6.184	3.241	91.975	2.834	89.076	48.995	11.248	33.378	0.5
2273	45.14	6.184	3.21	91.94	2.829	89.075	49.077	11.217	43.22	0.404
2274	44.881	6.191	3.21	91.982	2.824	89.074	50.73	11.416	87.362	0.226
2277	45.127	6.198	3.22	91.896	2.818	89.073	49.617	11.754	76.192	0.258
2278	45.386	6.197	3.176	91.927	2.818	89.072	46.459	11.898	46.285	0.517
2279	45.608	6.203	3.142	91.931	2.818	89.072	44.524	12.048	31.696	0.773
2280	45.947	6.207	3.139	91.9	2.819	89.071	44.392	12.106	25.369	1.001
2281	46.128	6.213	3.148	91.889	2.82	89.071	45.337	12.142	20.779	1.252
2282	46.128	6.213	3.152	91.874	2.824	89.07	46.212	12.095	17.229	1.515
2283	45.982	6.213	3.143	91.924	2.827	89.07	46.008	12.076	15.088	1.703
2284	45.773	6.215	3.096	91.972	2.831	89.069	44.01	12.071	13.777	1.811
2285	45.52	6.216	2.989	91.951	2.832	89.069	40.904	12.073	13.469	1.779
2286	45.102	6.216	2.909	92.019	2.831	89.069	39.494	12.064	14.481	1.587
2287	45.102	6.215	2.722	92.076	2.826	89.068	37.889	11.999	17.773	1.253
2288	44.56	6.212	2.554	92.124	2.822	89.068	38.099	11.855	25.487	0.865
2289	44.019	6.208	2.497	92.137	2.819	89.068	38.463	11.764	43.599	0.515
2290	44.03	6.197	2.447	92.121	2.815	89.067	38.52	11.576	68.102	0.323
2291	44.707	6.188	2.446	92.218	2.814	89.067	38.209	11.477	56.302	0.398
2292	45.303	6.171	2.465	92.25	2.813	89.067	37.537	11.224	33.012	0.733
2293	45.303	6.17	2.486	92.223	2.815	89.066	37.601	10.896	21.843	1.095
2294	45.473	6.175	2.5	92.198	2.817	89.066	37.625	10.756	18.066	1.347
2295	45.309	6.186	2.561	92.201	2.822	89.066	38.571	10.609	17.462	1.417
2296	45.596	6.18	2.667	92.191	2.827	89.065	44.732	10.578	20.477	1.226
2297	45.787	6.168	2.719	92.253	2.829	89.065	50.148	10.566	25.166	0.998
2298	45.787	6.129	2.763	92.304	2.83	89.065	59.582	10.516	31.88	0.787
2299	45.766	6.091	2.688	92.323	2.829	89.065	57.652	10.536	33.819	0.734
2300	45.67	6.078	2.616	92.368	2.829	89.065	52.452	10.598	27.723	0.912
2301	45.529	6.068	2.453	92.412	2.832	89.064	42.181	10.791	21.511	1.183
2302	45.62	6.07	2.383	92.437	2.834	89.064	40.214	10.917	19.033	1.328
2303	45.672	6.083	2.294	92.491	2.837	89.064	42.02	11.164	18.791	1.342
2304	45.672	6.101	2.271	92.516	2.837	89.064	42.464	11.478	18.642	1.347
2305	45.603	6.112	2.273	92.552	2.837	89.064	40.269	11.675	16.99	1.475
2306	45.406	6.152	2.277	92.594	2.836	89.064	33.709	12.056	13.101	1.932
2307	44.932	6.244	2.275	92.62	2.837	89.064	29.613	12.245	10.593	2.355
2308	44.698	6.311	2.28	92.873	2.837	89.064	29.077	12.25	10.062	2.473
2309	44.698	6.454	2.318	92.939	2.836	89.063	29.438	12.25	10.206	2.459
2310	44.702	6.558	2.401	92.976	2.835	89.063	29.99	12.312	10.183	2.497
2311	44.913	6.588	2.454	93.042	2.835	89.063	30.163	12.347	9.957	2.595
2312	44.943	6.616	2.568	92.621	2.838	89.063	30.646	12.385	9.999	2.631
2313	45.077	6.622	2.663	92.647	2.842	89.063	31.974	12.375	10.701	2.505
2314	45.263	6.62	2.689	92.682	2.844	89.063	33.01	12.358	12.197	2.229
2315	45.263	6.605	2.673	92.7	2.847	89.063	35.339	12.319	14.602	1.865
2316	45.143	6.596	2.633	92.732	2.848	89.063	36.376	12.297	18.124	1.481
2317	45.157	6.581	2.52	92.763	2.849	89.063	37.768	12.248	20.263	1.278
2318	44.742	6.576	2.437	92.773	2.855	89.063	38.159	12.187	20.494	1.219
2319	44.496	6.579	2.431	92.803	2.862	89.063	38.194	12.146	19.99	1.201
2320	44.525	6.59	2.491	92.843	2.871	89.063	38.848	12.033	17.458	1.323
2321	44.525	6.603	2.579	92.855	2.862	89.063	40.876	11.895	13.229	1.684
2322	44.614	6.604	2.609	92.884	2.857	89.063	42.155	11.832	10.144	2.069
2323	44.869	6.597	2.633	92.916	2.852	89.064	44.2	11.74	8.471	2.329
2324	44.823	6.587	2.634	92.935	2.848	89.064	45.056	11.684	7.718	2.42
2325	44.852	6.585	2.634	92.964	2.846	89.064	45.101	11.668	7.489	2.392
2326	44.852	6.59	2.634	93.002	2.845	89.064	44.438	11.645	7.447	2.334
2327	45.04	6.594	2.634	93.021	2.846	89.064	43.792	11.635	7.45	2.267
2328	45.444	6.603	2.634	93.046	2.85	89.064	42.584	11.61	7.298	2.225
2329	45.444	6.609	2.641	93.065	2.851	89.064	42.864	11.566	7.257	2.124
2330	46.048	6.611	2.659	93.092	2.849	89.064	44.007	11.532	7.474	1.945
2331	46.048	6.611	2.761	93.123	2.843	89.064	48.656	11.458	8.97	1.552
2332	46.048	6.605	2.967	93.137	2.841	89.065	55.373	11.418	13.88	1.003
2333	46.048	6.599	3.09	93.166	2.842	89.065	58.518	11.415	23.607	0.593
2334	46.048	6.588	3.277	93.2	2.848	89.065	62.496	11.412	44.524	0.332
2335	45.914	6.583	3.288	93.213	2.851	89.065	63.347	11.401	48.156	0.307
2336	45.78	6.583	3.241	93.252	2.85	89.065	63.189	11.399	61.519	0.267
2337	45.78	6.583	3.165	93.281	2.847	89.065	62.61	11.398	77.484	0.235
2338	45.645	6.58	3.214	93.292	2.844	89.066	61.583	11.392	76.871	0.264
2339	45.645	6.578	3.269	93.323	2.844	89.066	60.857	11.388	57.108	0.403
2340	45.645	6.576	3.349	93.362	2.841	89.066	59.512	11.39	40.631	0.599
2341	45.645	6.574	3.355	93.38	2.838	89.066	59.132	11.403	33.158	0.749
2342	45.645	6.567	3.301	93.406	2.834	89.066	59.079	11.414	30.741	0.821
2343	45.645	6.563	3.207	93.419	2.837	89.067	59.346	11.404	30.471	0.84
2344	45.761	6.565	3.164	93.459	2.841	89.067	59.275	11.41	29.784	0.871
2345	45.808	6.575	3.1	93.489	2.85	89.067	58.327	11.464	29.488	0.893
2346	45.977	6.578	3.046	93.506	2.856	89.067	56.389	11.576	28.988	0.924
2347	45.9	6.575	3.013	93.536	2.858	89.067	55.274	11.644	27.649	0.985
2348	45.9	6.565	2.927	93.568	2.861	89.068	53.411	11.78	27.744	0.991
2349	45.566	6.564	2.816	93.587	2.862	89.068	52.467	11.913	31.486	0.881
2350	45.186	6.567	2.753	93.618	2.861	89.068	52.175	11.981	38.628	0.721
2351	45.18	6.576	2.616	93.648	2.857	89.069	50.973	12.085	43.573	0.635
2352	45.367	6.581	2.475	93.66	2.851	89.069	48.155	12.106	40.77	0.684
2353	45.395	6.581	2.407	93.691	2.847	89.069	46.429	12.1	34.343	0.824
2354	45.395	6.579	2.285	93.709	2.841	89.069	43.946	12.079	30.914	0.92
2355	45.367	6.577	2.232	93.74	2.84	89.07	43.603	12.069	30.612	0.936
2356	45.673	6.568	2.138	93.773	2.842	89.07	44.217	12.054	29.571	0.973
2357	46.144	6.556	2.056	93.785	2.846	89.07	44.653	11.928	26.119	1.101
2358	46.63	6.55	2.022	93.808	2.847	89.07	44.28	11.781	21.342	1.334
2359	46.63	6.542	1.972	93.83	2.846	89.071	42.468	11.401	17.001	1.637
2360	46.669	6.536	1.944	93.827	2.848	89.071	40.46	10.964	14.765	1.821
2361	46.375	6.534	1.935	93.862	2.852	89.071	39.753	10.661	13.982	1.867
2362	46.06	6.533	1.924	93.925	2.86	89.072	39.021	10.661	13.914	1.831
2363	45.718	6.541	1.927	93.957	2.861	89.072	38.92	10.661	14.307	1.756
2364	45.561	6.545	1.93	94.012	2.861	89.072	39.018	10.661	15.01	1.677
2365	45.561	6.549	1.922	94.062	2.86	89.072	39.383	10.661	15.451	1.661
2366	45.639	6.552	1.909	94.092	2.86	89.073	39.589	10.661	15.31	1.735
2367	45.541	6.561	1.873	94.067	2.856	89.073	39.874	10.661	15.159	1.82
2368	45.334	6.569	1.855	94.087	2.848	89.073	39.638	10.661	15.309	1.855
2369	45.181	6.57	1.859	94.051	2.844	89.073	39.194	10.661	15.558	1.842
2370	45.174	6.564	1.882	94.089	2.837	89.074	37.992	10.611	15.843	1.785
2371	45.174	6.559	1.899	94.073	2.834	89.074	37.575	10.641	16.59	1.642
2372	45.326	6.56	1.9	94.088	2.833	89.074	37.82	10.621	17.188	1.495
2373	45.372	6.567	1.881	94.082	2.832	89.075	38.494	10.834	17.535	1.369
2374	45.262	6.57	1.838	94.067	2.835	89.075	38.807	10.995	17.99	1.254
2375	45.2	6.568	1.808	94.069	2.837	89.075	38.908	11.029	19.015	1.132
2376	45.2	6.561	1.73	94.086	2.841	89.076	38.898	11.042	19.994	1.044
2377	45.218	6.557	1.631	94.086	2.842	89.076	37.856	11.168	19.546	1.047
2378	45.161	6.556	1.577	94.052	2.844	89.076	36.942	11.168	18.022	1.119
2379	45.089	6.558	1.47	94.038	2.853	89.076	35.193	11.144	16.226	1.22
2380	45.144	6.561	1.424	94.078	2.86	89.077	34.628	11.148	14.707	1.311
2381	45.081	6.564	1.354	94.094	2.866	89.077	34.035	11.163	13.376	1.395
2382	45.081	6.565	1.317	94.083	2.858	89.077	33.556	11.167	12.645	1.42
2383	45.207	6.564	1.31	94.052	2.853	89.078	33.239	11.165	11.784	1.475
2384	45.181	6.563	1.316	94.094	2.846	89.078	32.642	11.17	11.198	1.519
2385	45.087	6.565	1.348	94.105	2.847	89.078	32.628	11.197	11.238	1.515
2386	45.089	6.568	1.372	94.09	2.848	89.078	32.918	11.21	11.755	1.482
2387	45.089	6.574	1.427	94.112	2.85	89.079	33.571	11.224	12.179	1.489
2388	45.02	6.576	1.472	94.07	2.848	89.079	33.449	11.212	12.37	1.536
2389	45.136	6.574	1.488	94.116	2.845	89.079	33.099	11.196	11.76	1.678
2390	45.193	6.574	1.502	94.064	2.841	89.079	32.486	11.155	10.514	1.901
2391	45.144	6.578	1.499	94.066	2.84	89.08	32.411	11.135	9.738	1.981
2392	45.193	6.594	1.476	94.057	2.842	89.08	32.672	11.121	78.812	0.543
2670	46.037	6.755	3.339	96.129	2.839	89.199	71.083	10.818	38.079	0.997
2671	46.037	6.796	3.522	96.071	2.837	89.202	73.175	10.592	19.045	1.315
2672	45.946	6.799	3.581	96.015	2.838	89.205	74.01	10.479	22.02	1.171
2673	45.95	6.79	3.642	96.006	2.841	89.206	75.263	10.283	26.907	0.971
2674	45.916	6.784	3.675	96	2.841	89.209	75.938	10.148	32.036	0.817
2675	46.323	6.78	3.686	95.974	2.839	89.211	75.961	10.095	34.684	0.746
2676	46.323	6.768	3.688	95.957	2.831	89.214	74.96	9.998	30.101	0.854
2677	46.387	6.759	3.66	95.941	2.827	89.217	72.662	9.891	27.824	0.907
2678	46.153	6.76	3.642	95.912	2.827	89.218	71.471	9.839	29.634	0.852
2679	45.758	6.771	3.611	95.847	2.831	89.221	70.102	9.745	36.259	0.706
2680	45.38	6.784	3.606	95.846	2.836	89.225	69.939	9.661	52.519	0.5
2681	45.099	6.791	3.617	95.818	2.838	89.226	69.819	9.624	87.022	0.309
2682	45.099	6.809	3.655	95.798	2.84	89.229	68.689	9.56	99.117	0.204
2683	44.722	6.819	3.672	95.858	2.84	89.232	67.694	9.514	95.631	0.25
2684	45.115	6.841	3.678	95.829	2.84	89.234	65.762	9.335	53.248	0.535
2685	45.302	6.863	3.654	95.786	2.838	89.237	65.093	9.175	31.675	0.796
2686	45.479	6.871	3.642	95.69	2.836	89.239	65.247	9.129	26.456	0.926
2687	45.439	6.88	3.645	95.705	2.834	89.242	65.888	8.989	23.862	1.023
2688	45.439	6.875	3.675	95.645	2.83	89.245	66.301	8.831	22.211	1.097
2689	45.594	6.87	3.688	95.565	2.827	89.247	66.325	8.766	19.436	1.258
2690	45.648	6.854	3.681	95.497	2.823	89.25	65.922	8.595	16.658	1.473
2691	45.46	6.834	3.614	95.471	2.827	89.253	64.673	8.387	14.352	1.724
2692	45.437	6.821	3.555	95.424	2.832	89.255	63.696	8.307	12.231	2.028
2693	45.437	6.794	3.396	95.307	2.845	89.258	61.496	8.124	10.096	2.43
2694	45.277	6.778	3.233	95.302	2.849	89.261	60.062	7.92	9.426	2.535
2695	45.15	6.781	3.175	95.228	2.846	89.263	59.83	7.835	9.721	2.437
2696	44.732	6.801	3.125	95.186	2.835	89.266	59.724	7.688	10.522	2.278
2697	44.847	6.811	3.128	95.07	2.829	89.27	59.537	7.613	11.531	2.139
2698	45.16	6.825	3.156	95.04	2.824	89.271	58.983	7.474	11.833	2.165
2699	45.16	6.857	3.187	95.018	2.827	89.275	59.323	7.33	11.558	2.308
2700	45.753	6.888	3.203	94.982	2.831	89.276	60.061	7.245	10.729	2.557
2701	45.885	6.964	3.25	94.942	2.836	89.28	62.166	7.095	11.794	2.347
2702	46.016	7.018	3.341	94.939	2.839	89.283	64.028	6.924	14.149	1.948
2703	46.004	7.029	3.407	94.928	2.84	89.285	64.678	6.832	16.609	1.641
2704	46.004	7.032	3.562	94.838	2.842	89.288	65.66	6.918	19.166	1.412
2705	47.21	7.034	3.694	94.821	2.852	89.292	66.633	6.696	16.705	1.622
2706	48.271	7.036	3.735	94.767	2.857	89.293	67.208	6.7	13.887	1.93
2707	48.336	7.04	3.769	94.729	2.858	89.297	68.799	7.198	13.089	2.01
2708	46.688	7.042	3.773	94.716	2.855	89.3	69.883	7.575	15.108	1.715
2709	45.983	7.047	3.783	94.654	2.846	89.302	72.265	8.181	28.747	0.963
2710	45.983	7.053	3.814	94.648	2.842	89.305	73.901	7.891	61.883	0.442
2711	45.336	7.054	3.836	94.59	2.842	89.307	74.195	7.401	93.158	0.13
2713	45.238	7.068	3.928	94.55	2.847	89.314	72.666	6.985	50.088	0.552
2714	45.352	7.087	3.93	94.519	2.849	89.316	72.113	7.573	20.578	1.296
2715	45.352	7.149	3.893	94.435	2.849	89.319	71.752	8.542	12.33	2.019
2716	45.174	7.216	3.836	94.412	2.846	89.323	72.081	8.153	10.189	2.406
2717	45.29	7.241	3.823	94.393	2.844	89.324	72.126	7.799	9.352	2.619
2718	45.137	7.278	3.847	94.373	2.843	89.328	72.121	7.665	9.352	2.614
2719	45.241	7.332	3.931	94.362	2.842	89.331	73.341	7.637	11.487	2.165
2720	45.361	7.375	3.986	94.312	2.84	89.333	74.492	7.516	19.515	1.354
2721	45.361	7.478	4.101	94.241	2.833	89.337	76.553	7.356	68.784	0.501
2722	45.355	7.524	4.153	94.238	2.83	89.34	77.016	7.483	96.056	0.072
2752	46.294	7.949	5.184	93.259	2.838	89.422	92.561	10.58	88.171	0.169
2753	46.024	7.957	5.139	93.265	2.836	89.423	91.429	10.586	48.55	0.431
2754	46.024	7.986	5.029	93.214	2.832	89.426	89.328	10.641	35.426	0.534
2755	45.642	8.022	4.924	93.135	2.832	89.429	87.662	10.714	46.975	0.427
2756	45.008	8.03	4.88	93.063	2.832	89.431	86.909	10.727	88.447	0.201
2759	48.479	7.652	4.678	93.006	2.825	89.438	82.367	10.516	56.145	0.339
2760	48.479	7.41	4.542	93.005	2.825	89.441	83.6	10.509	19.854	1.123
2761	49.731	7.31	4.467	92.948	2.827	89.443	85.747	10.534	9.982	1.666
2762	48.444	7.113	4.35	92.83	2.832	89.446	92.071	10.582	10.426	1.517
2763	47.861	6.876	4.317	92.85	2.837	89.449	98.138	10.58	15.95	1.023
2764	47.742	6.762	4.331	92.864	2.839	89.45	100.226	10.552	24.871	0.665
2765	47.742	6.61	4.406	92.886	2.84	89.453	102.728	10.511	35.24	0.481
2766	47.05	6.58	4.54	92.904	2.837	89.456	105.349	10.631	85.404	0.105
2774	46.381	6.462	5.119	93.304	2.835	89.473	84.894	10.922	54.545	0.405
2775	46.126	6.46	5.08	93.35	2.835	89.474	83.385	10.905	27.646	0.832
2776	45.758	6.456	4.976	93.397	2.836	89.477	82.682	10.866	25.094	0.883
2777	45.758	6.459	4.891	93.431	2.837	89.479	82.567	10.873	32.753	0.701
2778	45.445	6.466	4.868	92.933	2.838	89.48	82.035	10.877	44.334	0.531
2779	45.213	6.474	4.846	92.952	2.842	89.483	79.454	10.889	50.992	0.472
2780	44.994	6.443	4.79	92.954	2.845	89.485	75.091	10.82	44.113	0.566
2781	44.983	6.415	4.735	92.966	2.845	89.486	72.559	10.746	32.872	0.782
2782	44.983	6.359	4.592	92.995	2.84	89.488	67.557	10.648	23.293	1.127
2783	45.176	6.328	4.492	93	2.83	89.491	63.28	10.645	16.931	1.591
2784	45.353	6.32	4.495	93.017	2.826	89.492	61.49	10.599	13.374	2.092
2785	45.51	6.317	4.643	93.021	2.823	89.494	57.853	10.4	10.969	2.681
2786	45.684	6.32	4.759	93.027	2.823	89.496	56.367	10.282	9.489	3.19
2787	45.783	6.33	4.944	93.036	2.827	89.497	54.589	10.123	8.672	3.514
2788	45.783	6.338	4.965	93.046	2.832	89.499	54.174	10.082	8.287	3.598
2789	45.609	6.341	4.931	93.054	2.835	89.5	54.336	10.061	8.246	3.432
2790	44.894	6.348	4.863	93.069	2.838	89.502	55.292	10.013	8.797	2.997
2791	44.394	6.351	4.825	93.08	2.839	89.504	56.711	9.983	10.07	2.437
2792	44.524	6.348	4.809	93.094	2.838	89.505	57.271	9.962	11.413	2.003
2793	44.524	6.335	4.777	93.1	2.838	89.506	57.05	9.875	11.027	1.932
2794	45.148	6.321	4.744	93.111	2.837	89.508	54.216	9.774	8.684	2.343
2795	45.367	6.315	4.727	93.125	2.837	89.509	52.166	9.74	6.719	2.909
2796	45.404	6.308	4.69	93.146	2.838	89.511	48.783	9.71	5.86	3.301
2797	45.698	6.309	4.669	93.151	2.839	89.512	48.063	9.707	5.874	3.409
2798	45.851	6.318	4.626	93.166	2.839	89.513	48.49	9.687	6.143	3.508
2799	45.851	6.325	4.583	93.175	2.835	89.514	49.938	9.624	6.683	3.579
2800	45.834	6.326	4.544	93.188	2.832	89.515	50.692	9.58	7.449	3.562
2801	46.065	6.325	4.419	93.204	2.828	89.517	52.161	9.49	8.046	3.519
2802	45.85	6.326	4.354	93.216	2.828	89.518	53.171	9.438	8.12	3.51
2803	46.052	6.326	4.388	93.24	2.829	89.519	53.225	9.428	7.781	3.507
2804	46.052	6.327	4.533	93.253	2.833	89.52	52.347	9.411	6.963	3.636
2805	45.962	6.334	4.592	93.257	2.835	89.521	50.931	9.384	6.341	3.673
2806	45.921	6.339	4.561	93.267	2.836	89.522	50.219	9.375	6.025	3.637
2807	45.356	6.34	4.458	93.302	2.836	89.523	48.444	9.382	6.125	3.475
2808	44.539	6.329	4.372	93.307	2.836	89.524	45.865	9.411	6.745	3.166
2809	43.709	6.323	4.334	93.312	2.837	89.524	44.604	9.429	7.93	2.76
2810	43.709	6.324	4.257	93.317	2.841	89.525	43.285	9.469	9.772	2.322
2811	43.52	6.329	4.224	93.339	2.843	89.526	43.352	9.506	11.179	2.101
2812	43.837	6.336	4.192	93.364	2.844	89.527	44.18	9.585	11.611	2.119
2813	44.197	6.328	4.229	93.367	2.842	89.527	45.049	9.626	11.434	2.277
2814	44.592	6.317	4.281	93.374	2.841	89.528	45.618	9.671	11.045	2.495
2815	44.78	6.293	4.466	93.391	2.84	89.528	47.335	9.762	10.479	2.756
2816	44.78	6.277	4.733	93.396	2.838	89.529	48.818	9.799	9.962	2.971
2817	44.879	6.273	4.861	93.416	2.837	89.529	48.993	9.835	9.452	3.137
2818	45.571	6.266	5.012	93.431	2.834	89.53	48.04	9.908	8.617	3.38
2819	46.164	6.262	4.999	93.434	2.832	89.53	45.946	9.961	7.697	3.68
2820	47.021	6.261	4.965	93.449	2.831	89.53	44.784	9.976	7.066	3.957
2821	47.021	6.27	4.93	93.469	2.83	89.531	43.087	9.937	6.721	4.269
2822	47	6.286	4.945	93.482	2.83	89.531	42.969	9.904	7.029	4.38
2823	46.474	6.356	5.02	93.547	2.832	89.531	44.731	9.941	7.839	4.322
2824	45.873	6.457	5.126	93.523	2.834	89.531	48.068	10.014	8.9	4.139
2825	45.685	6.501	5.189	93.503	2.834	89.531	49.41	10	9.74	3.962
2826	45.385	6.541	5.328	93.546	2.834	89.531	49.649	9.874	10	3.899
2827	45.385	6.527	5.417	93.522	2.835	89.531	46.871	9.956	9.984	3.806
2828	45.358	6.512	5.416	93.444	2.837	89.531	45.329	10.118	9.598	3.75
2829	45.543	6.484	5.317	93.484	2.838	89.531	43.664	10.189	9.013	3.743
2830	46.038	6.457	5.158	93.536	2.837	89.531	43.76	10.216	8.381	3.803
2831	46.264	6.444	5.08	93.58	2.837	89.531	44.028	10.216	7.762	3.932
2832	46.264	6.423	4.944	93.578	2.837	89.53	44.554	10.125	7.378	4.003
2833	45.963	6.437	4.852	93.594	2.837	89.53	45.454	10.104	7.436	3.887
2834	45.594	6.466	4.839	93.692	2.836	89.53	46.212	10.094	7.701	3.713
2835	45.473	6.563	4.904	93.74	2.834	89.529	47.841	10.175	7.934	3.605
2836	45.433	6.62	4.974	93.697	2.833	89.528	48.171	10.337	8.072	3.594
2837	45.773	6.732	5.127	93.678	2.83	89.528	46.958	10.351	8.22	3.64
2838	45.773	6.838	5.229	93.693	2.828	89.527	44.592	10.378	8.234	3.809
2839	46.15	6.885	5.261	93.742	2.828	89.527	43.89	10.391	8.243	4.01
2840	46.156	6.949	5.318	93.673	2.828	89.526	43.952	10.418	8.413	4.126
2841	45.781	6.972	5.384	93.699	2.828	89.525	44.436	10.418	8.818	4.115
2842	45.7	6.975	5.41	93.698	2.828	89.525	44.239	10.418	9.369	4.008
2843	45.7	6.977	5.409	93.742	2.827	89.524	42.554	10.418	9.617	3.947
2844	45.911	6.974	5.323	93.767	2.824	89.522	39.467	10.418	9.388	3.984
2845	46.487	6.969	5.256	93.766	2.823	89.522	37.769	10.459	8.844	4.128
2846	46.562	6.959	5.106	93.811	2.823	89.521	35.089	10.54	8.396	4.227
2847	46.957	6.965	4.98	93.821	2.824	89.519	34.231	10.246	8.026	4.265
2848	46.674	6.981	4.936	93.836	2.825	89.518	34.564	10.236	7.592	4.342
2849	46.674	7.046	4.883	93.796	2.826	89.517	36.498	10.109	7.517	4.261
2850	46.671	7.087	4.869	93.788	2.826	89.516	37.973	10.064	7.426	4.21
2851	46.339	7.159	4.885	93.824	2.824	89.515	41.615	10.058	7.291	4.136
2852	45.976	7.196	5.002	93.813	2.82	89.513	45.093	9.975	7.123	4.029
2853	45.562	7.202	5.097	93.698	2.82	89.512	46.199	9.88	7.001	3.928
2854	45.562	7.205	5.298	94.362	2.823	89.51	46.877	9.688	7.024	3.819
2855	45.225	7.207	5.439	95.262	2.828	89.508	46.701	9.604	7.167	3.716
2856	45.339	7.208	5.493	92.553	2.829	89.507	46.569	9.595	7.226	3.734
2857	45.748	7.208	5.613	91.976	2.828	89.505	45.567	9.538	7.278	3.886
2858	46.263	7.207	5.711	92.756	2.827	89.503	43.342	9.394	7.56	4.123
2859	46.736	7.207	5.721	93.766	2.826	89.502	42.36	9.3	8.155	4.374
2860	46.736	7.212	5.675	94.03	2.825	89.5	41.801	9.129	8.926	4.591
2861	47.418	7.215	5.656	94.003	2.824	89.498	42.058	9.033	9.417	4.861
2862	47.912	7.22	5.709	94.482	2.823	89.496	42.244	8.87	9.646	5.138
2863	48.371	7.218	5.853	95.529	2.822	89.494	41.012	8.811	9.562	5.405
2864	48.523	7.215	5.911	91.7	2.822	89.493	40.109	8.726	9.088	5.623
2865	48.161	7.208	5.92	88.893	2.822	89.49	38.661	8.622	8.39	5.712
2866	48.161	7.203	5.784	89.396	2.822	89.487	37.677	8.728	7.654	5.529
2867	47.202	7.203	5.678	93.931	2.823	89.486	37.025	8.626	6.807	5.148
2868	46.124	7.208	5.418	94.313	2.827	89.483	35.3	7.889	6.253	4.613
2869	45.57	7.221	5.151	94.15	2.83	89.48	34.263	7.535	6.265	4.083
2870	45.374	7.23	5.04	93.891	2.832	89.479	34.409	7.468	6.762	3.713
2871	45.374	7.251	4.898	93.929	2.836	89.476	35.74	7.377	7.615	3.525
2872	45.563	7.268	4.833	93.93	2.839	89.473	37.358	7.383	8.289	3.531
2873	45.662	7.272	4.8	93.833	2.839	89.471	38.069	7.391	8.462	3.571
2874	46.112	7.273	4.69	93.809	2.839	89.468	39.424	7.395	7.834	3.644
2875	46.132	7.271	4.613	93.762	2.839	89.465	40.021	7.403	6.742	3.73
2876	45.962	7.264	4.445	93.739	2.837	89.463	40.511	7.5	5.86	3.699
2877	45.962	7.259	4.309	93.713	2.835	89.46	39.978	7.295	77.892	0.94
3074	46.593	6.037	4.58	90.493	2.809	88.196	78.517	12.222	31.389	1.808
3075	46.404	6.04	4.597	90.546	2.808	88.188	77.064	12.23	9.882	2.58
3076	46.423	6.042	4.6	90.612	2.808	88.184	76.22	12.237	9.513	2.782
3077	46.423	6.045	4.606	90.658	2.808	88.176	73.896	12.224	9.078	2.96
3078	46.165	6.043	4.609	90.638	2.808	88.168	72.514	12.206	8.992	2.999
3079	45.94	6.035	4.599	90.618	2.81	88.164	70.434	12.198	9.339	2.896
3080	46.046	6.031	4.551	90.625	2.814	88.157	70.117	12.236	10.144	2.696
3081	46.529	6.033	4.513	90.633	2.816	88.153	70.248	12.25	11.159	2.517
3082	46.47	6.037	4.424	90.654	2.819	88.145	69.997	12.266	11.668	2.51
3083	46.47	6.036	4.337	90.655	2.822	88.138	69.763	12.37	12.834	2.403
3084	45.896	6.034	4.294	90.551	2.823	88.134	70.253	12.459	15.922	2.041
3085	45.316	6.029	4.21	89.934	2.824	88.127	72.169	12.601	22.631	1.507
3086	45.129	6.026	4.142	90.024	2.825	88.119	72.566	12.739	32.999	1.054
3087	45.569	6.026	4.122	90.705	2.825	88.116	71.323	12.828	38.189	0.887
3088	45.569	6.025	4.094	90.725	2.827	88.108	66.482	12.964	30.621	1.086
3089	45.573	6.023	4.074	90.666	2.828	88.101	63.691	12.987	23.408	1.329
3090	45.604	6.016	4.002	90.669	2.83	88.098	59.462	12.911	18.909	1.543
3091	45.742	6.016	3.924	90.651	2.832	88.091	59.211	12.622	16.564	1.672
3092	46.55	6.023	3.907	90.629	2.833	88.087	60.925	12.39	15.029	1.807
3093	46.82	6.053	3.944	90.638	2.832	88.08	66.423	11.885	13.036	2.131
3094	46.82	6.089	4.055	90.633	2.827	88.073	70.629	11.587	12.815	2.293
3095	46.964	6.103	4.12	90.658	2.824	88.07	71.465	11.509	13.811	2.31
3096	47.058	6.119	4.252	90.646	2.819	88.063	71.581	11.39	14.861	2.305
3097	47.131	6.121	4.413	90.602	2.821	88.056	70.589	11.293	15.32	2.332
3098	47.64	6.121	4.513	90.566	2.823	88.053	69.535	11.248	15.405	2.374
3099	47.64	6.131	4.732	90.553	2.828	88.047	66.941	11.175	14.853	2.506
3100	47.886	6.148	4.89	90.552	2.831	88.04	66.086	11.115	14.92	2.527
3101	48.113	6.155	4.918	90.511	2.831	88.037	66.6	11.085	15.562	2.447
3102	47.803	6.157	4.879	90.519	2.834	88.03	67.909	11.031	16.856	2.258
3103	47.721	6.153	4.831	90.537	2.836	88.024	68.107	11.012	18.148	2.055
3104	47.408	6.148	4.719	90.494	2.836	88.021	67.792	11.005	18.364	1.958
3105	47.408	6.162	4.582	90.517	2.829	88.015	67.819	11.035	19.307	1.788
3106	47.149	6.177	4.497	90.485	2.824	88.012	67.997	11.059	21.387	1.557
3107	46.532	6.204	4.314	90.506	2.816	88.006	67.954	11.116	25.682	1.27
3108	45.939	6.209	4.194	90.51	2.818	88	67.008	11.152	32.034	1.006
3109	46.011	6.206	4.183	90.548	2.821	87.997	66.265	11.155	35.08	0.907
3110	46.011	6.199	4.259	90.542	2.831	87.991	64.281	11.128	28.364	1.147
3111	46.646	6.195	4.409	90.537	2.836	87.985	61.932	11.099	19.29	1.761
3112	47.215	6.195	4.482	90.525	2.837	87.982	61.05	11.094	14.506	2.393
3113	47.556	6.205	4.582	90.498	2.837	87.977	60.871	11.097	12.876	2.785
3114	47.575	6.237	4.595	90.498	2.836	87.971	62.246	11.081	12.733	2.86
3115	47.592	6.257	4.572	90.51	2.835	87.968	62.676	11.061	13.18	2.763
3116	47.592	6.293	4.494	90.504	2.835	87.963	61.805	11.022	13.374	2.724
3117	47.402	6.306	4.444	90.507	2.835	87.96	60.694	11.01	13.301	2.761
3118	47.322	6.325	4.324	90.448	2.836	87.955	58.718	10.997	13.027	2.855
3119	47.131	6.331	4.181	90.445	2.835	87.95	58.607	10.976	13.114	2.883
3120	47.552	6.333	4.114	90.449	2.834	87.947	59.163	10.953	13.489	2.848
3121	47.552	6.345	4.026	90.447	2.83	87.942	60.401	10.889	13.031	2.966
3122	47.718	6.372	4	90.4	2.828	87.937	61.405	10.851	12.471	3.074
3123	47.792	6.391	3.999	90.424	2.828	87.934	62.198	10.845	12.332	3.099
3124	48.258	6.44	4.017	90.414	2.831	87.929	64.823	10.814	12.574	3.099
3125	48.587	6.498	4.105	90.411	2.836	87.925	67.549	10.726	13.127	3.093
3126	48.976	6.523	4.191	90.452	2.837	87.922	68.468	10.665	13.571	3.126
3127	48.976	6.552	4.424	90.441	2.836	87.918	69.736	10.559	13.426	3.268
3128	48.657	6.558	4.545	90.435	2.834	87.913	70.349	10.532	13.304	3.357
3129	48.472	6.564	4.728	90.483	2.829	87.911	71.238	10.547	13.334	3.36
3130	48.01	6.573	4.801	90.473	2.826	87.907	70.588	10.615	13.5	3.28
3131	47.865	6.576	4.8	90.459	2.825	87.904	69.707	10.66	13.222	3.255
3132	47.1	6.572	4.749	90.474	2.826	87.9	67.664	10.724	12.575	3.263
3133	47.1	6.558	4.668	90.447	2.827	87.896	65.925	10.648	13.163	2.922
3134	46.635	6.553	4.627	90.448	2.826	87.894	65.314	10.59	14.377	2.498
3135	46.369	6.559	4.563	90.402	2.823	87.89	64.884	10.602	16.137	2.107
3136	46.517	6.578	4.534	90.391	2.821	87.886	65.466	10.752	18.383	1.784
3137	46.64	6.587	4.534	90.375	2.821	87.884	65.942	10.817	20.255	1.584
3138	46.64	6.59	4.547	90.41	2.824	87.88	66.87	10.967	21.722	1.468
3139	46.798	6.581	4.544	90.397	2.827	87.876	67.535	11.309	21.794	1.469
3140	46.513	6.575	4.53	90.371	2.829	87.875	67.67	11.497	22.054	1.46
3141	46.293	6.569	4.491	90.358	2.831	87.871	67.334	11.695	22.336	1.443
3142	45.873	6.567	4.474	90.381	2.832	87.869	66.918	11.714	22.436	1.435
3143	45.53	6.564	4.45	90.363	2.834	87.866	66.274	11.719	23.346	1.376
3144	45.53	6.562	4.415	90.372	2.835	87.863	67.042	11.748	25.368	1.26
3145	45.444	6.561	4.391	90.329	2.836	87.861	68.199	11.766	28.29	1.122
3146	46.371	6.56	4.341	90.327	2.838	87.858	71.454	11.809	28.126	1.12
3147	47.156	6.548	4.3	90.384	2.838	87.855	73.559	11.915	24.404	1.298
3148	47.778	6.536	4.279	90.402	2.836	87.853	73.427	11.982	20.519	1.551
3149	47.778	6.506	4.221	90.33	2.833	87.85	71.326	12.085	17.663	1.816
3150	47.556	6.485	4.141	90.366	2.83	87.847	69.453	12.132	17.658	1.834
3151	46.997	6.484	4.102	90.381	2.829	87.846	69.349	12.144	19.781	1.661
3152	46.692	6.501	4.057	90.316	2.828	87.843	70.527	12.161	22.986	1.439
3153	46.507	6.517	4.063	90.281	2.828	87.841	71.267	12.167	25.522	1.291
3154	46.975	6.56	4.156	90.338	2.829	87.84	71.672	12.173	25.537	1.286
3155	46.975	6.598	4.342	90.348	2.83	87.837	70.319	12.173	21.07	1.584
3156	47.291	6.611	4.448	90.296	2.831	87.836	69.566	12.166	18.158	1.85
3157	47.562	6.621	4.64	90.268	2.834	87.834	69.381	12.142	18.042	1.902
3158	47.516	6.617	4.779	90.264	2.835	87.832	71.202	12.128	21.084	1.681
3159	47.604	6.612	4.835	90.34	2.835	87.831	72.694	12.13	29.169	1.256
3160	47.604	6.602	4.94	90.283	2.834	87.829	76.977	12.13	42.378	0.869
3161	47.324	6.594	5.048	90.212	2.829	87.827	82.415	12.098	87.285	0.452
3165	46.117	6.569	5.14	90.241	2.83	87.822	75.847	11.872	42.703	1.156
3166	46.117	6.573	5.067	90.25	2.835	87.82	70.06	11.824	16.706	2.348
3167	46.02	6.572	5.032	90.305	2.837	87.819	68.473	11.798	12.54	2.965
3168	46.063	6.567	4.978	90.293	2.837	87.818	67.598	11.724	11.939	3.051
3169	45.354	6.569	4.927	90.223	2.836	87.817	67.895	11.62	12.848	2.756
3170	45.114	6.571	4.892	90.19	2.835	87.816	67.892	11.559	15.471	2.217
3171	45.108	6.575	4.779	90.237	2.832	87.815	67.108	11.434	18.963	1.733
3172	45.108	6.581	4.625	90.244	2.829	87.814	65.237	11.348	23.132	1.365
3173	45.629	6.589	4.549	90.202	2.829	87.814	63.971	11.324	24.244	1.259
3174	45.902	6.614	4.423	90.145	2.832	87.813	61.453	11.3	22.239	1.372
3175	46.37	6.635	4.31	90.178	2.838	87.812	60.496	11.311	19.558	1.592
3176	46.519	6.641	4.243	90.185	2.84	87.812	61.038	11.314	17.488	1.835
3177	46.519	6.648	4.089	90.082	2.842	87.811	63.946	11.302	16.674	1.981
3178	46.842	6.651	4.015	90.03	2.841	87.811	65.79	11.304	15.812	2.126
3179	47.114	6.657	3.91	90.078	2.838	87.811	68.403	11.354	14.668	2.275
3180	47.317	6.654	3.866	90.113	2.837	87.81	68.205	11.398	12.961	2.482
3181	47.317	6.652	3.858	90.141	2.837	87.81	67.459	11.35	11.133	2.735
3182	47.317	6.668	3.869	89.994	2.841	87.81	67.121	11.168	10.005	2.881
3183	47.317	6.747	3.96	89.996	2.846	87.81	70.066	11.496	9.803	2.825
3184	47.52	6.807	4.049	90.058	2.848	87.81	72.264	11.697	10.097	2.668
3185	47.724	6.932	4.294	90.058	2.847	87.81	76.01	11.817	10.513	2.506
3186	48.333	7.045	4.555	89.984	2.842	87.81	78.33	11.955	10.625	2.432
3187	48.74	7.109	4.671	89.96	2.839	87.81	79.607	12.072	10.66	2.378
3188	48.74	7.269	4.865	90.038	2.836	87.811	84.323	12.281	12.22	2.04
3189	48.943	7.44	5.007	90.045	2.836	87.811	92.713	12.443	16.035	1.534
3190	49.756	7.514	5.066	89.951	2.837	87.812	97.571	12.544	18.039	1.321
3191	49.553	7.652	5.206	89.969	2.836	87.812	106.082	12.722	19.933	1.19
3192	49.146	7.723	5.308	90.032	2.834	87.813	109.214	12.762	24.769	0.966
3193	49.146	7.854	5.574	90.035	2.83	87.813	113.813	12.779	32.773	0.732
3194	49.146	7.929	5.841	89.987	2.828	87.814	117.873	12.797	36.456	0.648
3195	50.569	7.945	5.952	89.988	2.827	87.815	120.309	12.808	26.808	0.914
3196	51.789	7.963	6.151	90.022	2.827	87.816	127.233	12.828	21.705	1.099
3197	52.602	7.954	6.377	90.049	2.826	87.817	135.55	12.849	25.041	0.97
3198	52.602	7.919	6.489	90.067	2.826	87.818	138.259	12.862	82.715	0.268
3210	46.911	7.017	4.526	89.929	2.825	87.835	61.353	11.824	50.016	0.936
3211	46.911	6.996	4.314	89.921	2.826	87.838	53.809	11.529	19.347	2.299
3212	46.504	6.982	4.166	89.921	2.827	87.839	50.716	11.358	11.07	3.457
3213	46.97	6.963	3.859	89.915	2.83	87.842	47.655	10.988	9.445	3.629
3214	46.454	6.964	3.649	89.868	2.835	87.844	48.381	10.597	8.523	3.581
3215	46.217	6.97	3.599	89.937	2.837	87.845	49.298	10.415	8.056	3.37
3216	46.217	6.982	3.577	90.048	2.84	87.848	50.657	10.217	7.673	3.217
3217	45.719	6.985	3.588	90.035	2.841	87.851	50.891	10.223	7.713	3.034
3218	45.736	6.988	3.626	89.972	2.838	87.853	50.494	10.288	7.868	2.951
3219	45.522	6.987	3.673	89.946	2.834	87.856	49.052	10.306	8.523	2.803
3220	45.445	6.985	3.694	89.932	2.833	87.857	48.141	10.306	9.659	2.56
3221	45.239	6.988	3.724	90.017	2.834	87.86	46.677	10.311	10.603	2.378
3222	45.239	7.004	3.745	90.02	2.835	87.864	45.148	10.33	10.666	2.388
3223	45.077	7.013	3.754	90.015	2.835	87.865	43.727	10.34	9.72	2.658
3224	45.087	7.023	3.766	90.021	2.835	87.869	40.406	10.383	9.597	2.731
3225	45.138	7.017	3.773	90.041	2.835	87.872	41.686	10.502	9.825	2.744
3226	45.431	7.013	3.775	90.243	2.835	87.874	45.603	10.561	10.128	2.773
3227	45.431	7.013	3.766	90.228	2.837	87.878	57.757	10.602	10.282	2.861
3228	45.363	7.019	3.721	90.232	2.841	87.881	66.277	10.696	12.706	2.424
3229	45.284	7.024	3.688	90.245	2.844	87.883	66.289	10.805	14.498	2.146
3230	45.397	7.032	3.646	90.247	2.848	87.887	59.82	11.007	12.372	2.553
3231	45.678	7.037	3.659	90.242	2.849	87.889	56.469	11.073	10.896	2.852
3232	45.888	7.047	3.77	90.25	2.848	87.893	56.629	11.2	10.12	3.027
3233	45.888	7.054	3.928	90.255	2.849	87.898	66.138	11.319	14.064	2.21
3234	45.944	7.055	3.988	90.264	2.85	87.9	71.498	11.362	40.556	0.914
3235	46.014	7.061	4.043	90.263	2.856	87.904	77.071	11.423	87.878	0.3
3236	46.121	7.073	4.048	90.266	2.851	87.908	74.483	11.494	94.134	0.265
3237	45.844	7.079	4.051	90.268	2.849	87.911	71.667	11.545	57.562	0.467
3238	45.844	7.087	4.071	90.211	2.842	87.915	66.701	11.661	34.852	0.686
3239	45.263	7.085	4.088	90.208	2.837	87.92	63.528	11.758	31.158	0.7
3240	45.298	7.081	4.091	90.206	2.835	87.922	62.103	11.794	26.814	0.781
3241	45.374	7.077	4.095	90.196	2.833	87.927	59.167	11.859	20.436	1.021
3242	45.642	7.079	4.1	90.193	2.832	87.932	57.809	11.896	15.838	1.334
3243	46.02	7.09	4.096	90.412	2.831	87.934	56.053	11.998	13.5	1.61
3244	46.02	7.104	4.068	90.431	2.831	87.939	56.808	12.123	13.418	1.685
3245	46.644	7.108	4.056	90.438	2.831	87.942	58.28	12.183	15.811	1.5
3246	47.131	7.111	4.061	90.448	2.832	87.947	62.807	12.281	23.278	1.074
3247	47.542	7.11	4.088	90.456	2.835	87.953	68.502	12.364	30.032	0.818
3248	47.845	7.112	4.093	90.479	2.837	87.955	71.592	12.41	34.989	0.692
3249	47.845	7.132	4.045	90.489	2.839	87.961	78.072	12.512	36.598	0.654
3250	47.784	7.172	3.914	90.491	2.839	87.966	84.841	12.608	39.961	0.605
3251	47.642	7.191	3.844	90.503	2.838	87.969	88.351	12.642	45.009	0.548
3252	47.146	7.18	3.787	90.519	2.834	87.975	95.094	12.673	65.891	0.395
3253	46.795	7.054	3.861	90.525	2.83	87.98	99.334	12.679	93.415	0.156
3258	46.393	6.62	4.064	90.582	2.82	88.004	89.048	12.63	96.175	0.204
3259	46.481	6.629	4.054	90.581	2.822	88.007	87.316	12.622	58.449	0.441
3260	46.521	6.637	3.983	90.61	2.827	88.014	83.37	12.603	38.224	0.628
3261	46.521	6.63	3.854	90.619	2.831	88.02	78.788	12.546	31.304	0.769
3262	46.837	6.623	3.785	90.632	2.832	88.023	76.693	12.5	26.013	0.944
3263	47.028	6.611	3.687	90.627	2.834	88.03	74.043	12.403	22.708	1.092
3264	46.869	6.608	3.691	90.643	2.835	88.036	73.568	12.332	21.734	1.142
3265	46.675	6.609	3.74	90.68	2.836	88.04	73.723	12.307	22.695	1.083
3266	46.675	6.614	3.889	90.698	2.837	88.046	73.748	12.262	23.627	1.016
3267	46.544	6.615	3.946	90.695	2.837	88.053	73.448	12.245	21.445	1.093
3268	46.448	6.614	3.964	90.705	2.836	88.057	72.79	12.238	19.241	1.185
3269	46.391	6.613	3.922	90.718	2.835	88.064	73.498	12.28	20.197	1.102
3270	46.113	6.614	3.922	90.736	2.835	88.067	74.58	12.312	27.531	0.806
3271	45.98	6.612	3.97	90.739	2.836	88.074	77.093	12.37	47.776	0.472
3272	45.98	6.608	3.983	90.74	2.837	88.081	78.053	12.4	85.351	0.259
3273	45.767	6.607	3.955	90.754	2.837	88.085	77.751	12.404	98.864	0.126
3277	45.224	6.599	3.804	90.806	2.824	88.111	68.793	12.494	90.528	0.206
3278	45.252	6.596	3.739	90.812	2.825	88.119	65.104	12.488	39.204	0.736
3279	45.38	6.595	3.659	90.835	2.825	88.122	63.784	12.472	17.008	1.284
3280	45.574	6.588	3.456	90.84	2.826	88.13	62.297	12.453	12.308	1.643
3281	45.531	6.583	3.367	90.846	2.826	88.138	61.884	12.462	10.387	1.858
3282	45.169	6.579	3.253	90.856	2.826	88.142	61.428	12.491	9.796	1.901
3283	45.169	6.589	3.2	90.864	2.827	88.15	60.602	12.451	10.894	1.68
3284	44.978	6.595	3.175	90.878	2.827	88.154	59.999	12.399	13.563	1.351
3285	45.385	6.602	3.119	90.891	2.828	88.162	59.39	12.279	17.378	1.07
3286	45.856	6.605	3.08	90.896	2.83	88.17	60.533	12.177	23.198	0.83
3287	46.146	6.608	3.084	90.921	2.832	88.174	61.52	12.135	25.445	0.778
3288	46.146	6.616	3.147	90.968	2.835	88.183	63.422	12.047	25.563	0.804
3289	45.97	6.621	3.258	90.961	2.836	88.191	65.206	11.953	27.16	0.77
3290	45.743	6.617	3.319	90.88	2.836	88.195	66.108	11.897	26.988	0.763
3291	45.36	6.6	3.434	90.912	2.836	88.204	67.359	11.746	22.63	0.879
3292	45.319	6.591	3.484	90.942	2.836	88.212	67.478	11.693	17.452	1.086
3293	45.026	6.597	3.556	90.954	2.836	88.217	66.887	11.687	13.461	1.351
3294	45.026	6.675	3.579	90.911	2.835	88.225	66.105	11.76	12.203	1.458
3295	45.41	6.742	3.578	90.87	2.834	88.23	65.961	11.799	11.666	1.556
3296	45.981	6.889	3.586	90.918	2.833	88.239	66.633	11.809	11.845	1.589
3297	46.813	6.997	3.643	90.897	2.832	88.247	68.639	11.817	13.347	1.46
3298	47.16	7.033	3.694	90.839	2.831	88.252	70.076	11.829	16.067	1.233
3299	47.16	7.094	3.839	90.856	2.829	88.261	73.75	11.875	18.789	1.049
3300	47.049	7.155	4.039	90.891	2.828	88.27	80.639	11.94	26.791	0.753
3301	46.798	7.181	4.156	90.925	2.827	88.275	85.296	11.993	59.107	0.379
3302	46.283	7.217	4.406	90.798	2.825	88.284	93.473	12.091	92.572	0.069
3316	47.29	7.276	4.465	90.862	2.832	88.396	89.659	12.052	90.124	0.28
3317	47.498	7.287	4.52	90.838	2.834	88.406	93.488	12.048	96.977	0.241
3327	47.205	6.474	4.505	90.53	2.833	88.49	90.451	11.951	52.902	0.542
3328	47.294	6.425	4.442	90.555	2.833	88.501	88.972	11.971	33.726	0.806
3329	47.385	6.408	4.415	90.462	2.834	88.507	88.21	11.982	30.905	0.997
3330	47.322	6.398	4.364	90.492	2.834	88.518	85.74	11.956	27.283	1.258
3331	47.448	6.4	4.345	90.555	2.834	88.529	84.004	11.911	20.88	1.685
3332	47.383	6.404	4.33	90.518	2.834	88.534	80.895	11.786	15.322	2.138
3333	47.383	6.403	4.333	90.438	2.834	88.545	80.148	11.691	12.868	2.261
3334	47.309	6.4	4.33	90.402	2.836	88.551	80.6	11.673	12.987	2.047
3335	47.318	6.396	4.302	90.471	2.838	88.562	81.866	11.672	15.239	1.668
3336	47.212	6.396	4.247	90.444	2.839	88.573	82.653	11.64	20.573	1.227
3337	46.668	6.397	4.211	90.312	2.839	88.579	82.754	11.602	27.908	0.893
3338	46.668	6.399	4.12	90.304	2.838	88.591	81.98	11.521	51.147	0.513
3339	45.598	6.392	4	90.337	2.838	88.602	79.56	11.493	90.088	0.099
3343	46.245	6.352	3.762	90.166	2.834	88.637	72.224	11.439	57.005	0.403
3344	46.245	6.332	3.79	90.141	2.835	88.649	72.795	11.384	32.057	0.748
3345	45.696	6.325	3.809	89.979	2.836	88.661	73.765	11.373	30.54	0.811
3346	46.138	6.323	3.843	90.011	2.836	88.667	76.798	11.377	27.599	0.98
3347	46.456	6.328	3.879	90.04	2.835	88.679	79.864	11.348	22.415	1.3
3348	46.285	6.329	3.906	89.963	2.835	88.685	80.832	11.305	19.246	1.57
3349	46.285	6.331	3.988	89.877	2.834	88.697	81.899	11.185	18.561	1.645
3350	46.214	6.335	4.096	89.896	2.834	88.709	83.625	11.095	18.631	1.628
3351	46.023	6.336	4.153	89.89	2.834	88.715	84.959	11.074	19.999	1.492
3352	46.069	6.33	4.26	89.793	2.834	88.727	87.366	11.053	22.037	1.329
3353	45.886	6.322	4.34	89.803	2.834	88.739	88.276	11.025	24.675	1.171
3354	46.154	6.32	4.362	89.791	2.835	88.745	88.308	11.005	30.037	0.957
3355	46.154	6.321	4.369	89.725	2.835	88.883	88.133	10.975	34.689	0.816
3356	46.423	6.321	4.365	89.692	2.835	88.77	87.935	10.976	38.946	0.728
3357	46.379	6.321	4.382	89.674	2.834	88.776	86.965	11.015	44.457	0.657
3358	46.443	6.315	4.46	89.692	2.834	88.789	85.05	11.049	44.927	0.686
3359	46.031	6.309	4.506	89.6	2.834	88.795	83.86	11.038	41.261	0.793
3360	45.86	6.289	4.53	89.526	2.837	88.808	81.647	10.965	41.464	0.812
3361	45.86	6.268	4.393	89.56	2.84	88.821	80.244	10.946	39.563	0.838
3362	45.566	6.261	4.274	89.558	2.841	88.827	79.735	11	38.456	0.804
3363	45.19	6.25	4.023	89.456	2.839	88.84	78.36	11.208	36.677	0.76
3364	44.961	6.236	3.838	89.413	2.836	88.853	76.075	11.448	30.006	0.823
3365	44.817	6.227	3.772	89.47	2.835	88.859	74.813	11.593	21.698	0.991
3366	44.817	6.212	3.658	89.376	2.834	88.872	72.704	12.008	15.786	1.174
3367	45.084	6.202	3.555	89.334	2.834	88.885	71.386	12.394	11.978	1.397
3368	45.742	6.198	3.521	89.34	2.834	88.892	71.086	12.483	9.709	1.67
3369	45.919	6.19	3.517	89.364	2.836	88.905	71.55	12.408	9.425	1.801
3370	45.788	6.188	3.555	89.286	2.837	88.918	72.427	12.306	11.845	1.608
3371	45.626	6.189	3.701	89.179	2.838	88.925	75.328	12.168	20.045	1.103
3372	45.626	6.192	3.874	89.192	2.837	88.938	78.798	12.164	54.068	0.501
3373	45.544	6.191	3.935	89.192	2.836	88.945	80.262	12.212	91.512	0.131
3378	44.966	6.184	3.854	89.025	2.828	89.005	74.488	12.406	61.826	0.405
3379	45.058	6.191	3.935	89.007	2.827	89.012	73.567	12.41	35.972	0.786
3380	45.436	6.203	4.165	88.995	2.826	89.026	73.749	12.39	29.679	0.966
3381	45.939	6.207	4.293	88.967	2.825	89.04	75.106	12.383	35.786	0.857
3382	47.031	6.218	4.515	88.935	2.826	89.046	80.172	12.392	70.532	0.509
3383	47.031	6.235	4.643	88.899	2.826	89.06	86.722	12.408	82.386	0.435
3384	47.757	6.241	4.663	88.836	2.827	89.067	89.676	12.423	82.94	0.463
3385	47.867	6.25	4.616	88.806	2.827	89.081	93.372	12.475	88.222	0.445
3386	47.136	6.261	4.474	88.809	2.827	89.095	93.298	12.537	97.619	0.359
3389	46.553	6.299	4.25	88.664	2.825	89.13	84.827	12.64	95.645	0.285
3390	46.872	6.307	4.315	88.7	2.824	89.138	83.61	12.631	64.666	0.545
3391	47.383	6.328	4.525	88.692	2.821	89.152	82.593	12.608	45.164	0.808
3392	47.861	6.346	4.717	88.619	2.82	89.166	83.195	12.573	36.971	1.05
3393	48.413	6.35	4.767	88.591	2.82	89.173	83.328	12.549	31.186	1.291
3394	48.413	6.349	4.765	88.604	2.822	89.188	85.721	12.496	29.597	1.354
3395	48.936	6.347	4.734	88.6	2.823	89.202	86.777	12.472	28.192	1.402
3396	48.826	6.35	4.69	88.542	2.825	89.209	88.68	12.446	29.224	1.334
3397	48.261	6.353	4.723	88.522	2.828	89.224	89.928	12.453	35.738	1.092
3398	47.315	6.351	4.764	88.554	2.829	89.231	90.013	12.465	55.886	0.723
3399	46.619	6.34	4.855	88.5	2.83	89.246	88.737	12.507	90.973	0.26
3406	45.558	6.311	4.977	88.364	2.831	89.335	79.433	12.558	96.147	0.307
3407	45.652	6.334	4.994	88.392	2.83	89.342	78.2	12.536	46.644	0.956
3408	46.197	6.365	4.886	88.398	2.828	89.357	76.133	12.501	21.687	1.628
3409	46.366	6.368	4.768	88.334	2.827	89.365	75.84	12.49	15.508	2.004
3410	46.25	6.358	4.508	88.311	2.827	89.38	77.373	12.486	14.731	1.921
3411	46.25	6.347	4.335	88.374	2.829	89.395	81.03	12.503	19.239	1.402
3412	46.754	6.347	4.296	88.362	2.83	89.403	83.127	12.509	30.435	0.859
3413	47.258	6.364	4.295	88.235	2.831	89.418	86.837	12.506	35.683	0.667
3414	47.258	6.407	4.398	88.224	2.833	89.433	89.53	12.485	38.771	0.584
3415	47.258	6.43	4.493	88.316	2.834	89.441	90.735	12.469	51.588	0.427
3416	47.258	6.455	4.743	88.289	2.835	89.456	93.727	12.425	89.52	0.231
3432	46.25	6.454	4.404	88.231	2.84	89.662	92.681	11.693	65.417	0.354
3433	46.25	6.439	4.367	88.235	2.845	89.678	86.597	11.602	36.909	0.726
3434	46.099	6.426	4.351	88.21	2.845	89.695	83.222	11.561	33.21	0.837
3435	45.948	6.399	4.32	88.171	2.844	89.703	77.547	11.498	58.295	0.552
3436	45.796	6.393	4.302	88.205	2.842	89.719	74.339	11.482	91.986	0.245
3449	46.819	6.521	4.477	87.976	2.839	89.894	78.736	11.544	99.526	0.227
3450	46.819	6.541	4.36	88.028	2.837	89.911	78.321	11.609	70.947	0.434
3451	46.534	6.547	4.309	88.138	2.836	89.92	78.014	11.641	54.794	0.552
3452	46.001	6.553	4.245	88.058	2.833	89.937	77.745	11.674	59.583	0.52
3453	45.976	6.552	4.23	88.042	2.83	89.954	76.823	11.734	55.223	0.573
3454	45.924	6.551	4.23	88.115	2.829	89.962	76.242	11.795	40.43	0.806
3455	45.924	6.554	4.221	88.117	2.827	89.979	75.331	11.957	31.125	1.022
3456	46.221	6.558	4.2	88.044	2.826	89.997	75.982	12.038	25.391	1.216
3457	46.766	6.558	4.198	88.053	2.826	90.005	77.403	12.078	22.182	1.318
3458	47.325	6.556	4.222	88.114	2.826	90.023	82.873	12.16	22.386	1.237
3459	47.396	6.555	4.244	88.097	2.827	90.04	86.733	12.254	25.343	1.053
3460	46.94	6.558	4.277	88.07	2.832	90.049	95.289	12.443	32.597	0.806
3461	46.94	6.563	4.292	88.066	2.84	90.066	102.328	12.666	68.71	0.419
3462	46.516	6.566	4.306	88.06	2.841	90.075	104.21	12.69	95.116	0.077
3465	46.803	6.555	4.509	88.003	2.83	90.119	92.726	12.72	76.671	0.3
3466	46.803	6.543	4.573	87.993	2.825	90.136	89.557	12.736	46.072	0.66
3467	47.045	6.545	4.615	87.991	2.822	90.154	88.294	12.695	33.904	0.882
3468	47.272	6.549	4.627	87.972	2.822	90.163	86.051	12.676	28.409	1.075
3469	47.226	6.554	4.609	87.96	2.825	90.181	79.526	12.648	24.477	1.253
3470	47.095	6.553	4.564	87.951	2.827	90.198	76.58	12.644	22.136	1.369
3471	46.928	6.546	4.398	87.953	2.831	90.207	73.636	12.641	21.786	1.348
3472	46.928	6.539	4.178	87.947	2.834	90.225	74.903	12.633	26.401	1.059
3473	46.883	6.538	4.08	87.927	2.835	90.234	76.776	12.631	32.483	0.763
3474	47.221	6.541	3.958	87.913	2.836	90.252	82.05	12.616	40.404	0.526
3475	46.827	6.543	3.953	87.907	2.835	90.27	88.032	12.578	86.498	0.227
3482	46.017	6.525	4.634	87.835	2.84	90.37	71.923	12.279	56.968	0.429
3483	46.017	6.52	4.773	87.83	2.837	90.388	62.706	12.215	21.668	1.427
3484	46.112	6.515	4.748	87.823	2.835	90.407	60.487	12.191	12.997	1.974
3485	46.327	6.508	4.587	87.799	2.833	90.416	59.42	12.15	12.416	2.069
3486	46.284	6.515	4.443	87.798	2.833	90.434	59.619	12.116	12.661	2.048
3487	46.451	6.525	4.396	87.786	2.833	90.444	59.587	12.102	12.723	2.088
3488	46.373	6.55	4.327	87.774	2.834	90.462	59.783	12.082	12.236	2.264
3489	46.373	6.561	4.28	87.758	2.834	90.481	61.258	12.067	11.895	2.438
3490	46.441	6.56	4.271	87.75	2.834	90.49	62.35	12.062	11.362	2.653
3491	46.572	6.555	4.283	87.737	2.834	90.509	64.15	12.052	10.782	2.865
3492	46.725	6.562	4.284	87.723	2.838	90.527	65.208	12.023	10.462	2.967
[truncated: 1,815 more rows]
